# Supplementary material for: Altered polyadenylation site usage in SERPINA1 3’UTR in response to cellular stress affects A1AT protein expression
Source: Sci Rep. 2025 Jul 2;15:23510. doi: 10.1038/s41598-025-07569-3 (PMC12222872; doi:10.1038/s41598-025-07569-3)
Supplement: Supplementary file 2 — Supplementary Material 2 [file 41598_2025_7569_MOESM2_ESM.xlsx]

## Sheet: 2025-5-20_NewSupplementalFigure
Gene	PolyA sites	REDu_4hr	REDu.pval.adjusted_4hr	REDu_24hr	REDu.pval.adjusted_24hr	EnrichmentPathway_4hr	EnrichmentPathway_24hr
AARS	2	0.521	2.52e-05	NA	NA	NA	NA
ABCD4	2	-0.867	3.26e-06	NA	NA	NA	NA
AC018638.5	3	NA	NA	0.59	0.0034	NA	NA
AC091167.3	2	-0.517	0.000105	NA	NA	NA	NA
AC093525.2	3	NA	NA	-0.645	1.19e-23	NA	NA
AC115223.1	2	NA	NA	1.18	0.000275	NA	NA
ACAT2	3	0.668	4.33e-11	NA	NA	Metabolic	NA
ACIN1	4	0.937	1.32e-06	0.807	0.000663	RNAproc	RNAproc
ACLY	2	NA	NA	-0.747	5.03e-15	NA	Metabolic
ACO2	2	NA	NA	0.785	1.88e-24	NA	Metabolic
ACOX1	2	NA	NA	0.514	4.63e-07	NA	Metabolic
ACSL5	3	0.673	0.000262	0.557	0.00404	Metabolic	Metabolic
ACSS3	2	0.54	0.00378	NA	NA	Metabolic	NA
ACTG1	2	-1.84	0	NA	NA	ProteinLoc	NA
ADAM10	2	NA	NA	0.647	3.64e-10	NA	NA
ADAM17	2	NA	NA	0.806	1.05e-10	NA	NA
ADNP	2	NA	NA	0.629	3.35e-06	NA	TFs
ADO	2	NA	NA	0.606	0.00966	NA	Metabolic
ADSL	3	NA	NA	0.629	0.00206	NA	Metabolic
AFDN	3	0.56	0.00012	0.879	1.09e-07	ProteinLoc	ProteinLoc
AGAP1	3	NA	NA	0.579	0.000824	NA	ProteinLoc
AGPAT5	3	1.14	6.17e-10	NA	NA	Metabolic	NA
AIFM2	2	0.61	5.96e-06	0.703	6.78e-08	NA	NA
AK3	3	0.562	4.88e-16	0.686	2.92e-17	Metabolic	Metabolic
AK4	3	NA	NA	0.883	4.88e-39	NA	Metabolic
AKIRIN1	3	0.758	3.06e-12	0.86	4.08e-21	NA	NA
ALDH6A1	2	NA	NA	0.572	2.71e-05	NA	Metabolic
ALKBH3	2	-2.93	9.18e-40	NA	NA	NA	NA
AMD1	3	NA	NA	0.782	2.47e-12	NA	Metabolic
ANKRD40	2	NA	NA	0.523	0.00848	NA	NA
ANP32A	3	0.745	2.15e-05	0.692	0.000429	NA	NA
ANP32E	2	NA	NA	-0.801	7.82e-05	NA	NA
ANXA4	4	-1.29	5.11e-16	NA	NA	NA	NA
AP2B1	2	1.22	4.76e-19	NA	NA	ProteinLoc	NA
APPBP2	2	1.18	2.35e-13	NA	NA	ProteinLoc	NA
APTX	3	NA	NA	0.815	9.07e-05	NA	NA
ARCN1	3	-1.23	3.62e-34	0.817	3.86e-15	Metabolic;ProteinLoc	Metabolic;ProteinLoc
ARHGAP18	3	-0.691	7.34e-05	NA	NA	NA	NA
ARID3A	4	NA	NA	0.655	3.74e-08	NA	TFs
ARL6IP1	3	0.869	6.03e-12	1.31	6.46e-17	ER;ProteinLoc	ER;ProteinLoc
ARL6IP5	2	NA	NA	0.74	0.00166	NA	ER;ProteinLoc
ARL8B	3	NA	NA	-0.542	0.000837	NA	ProteinLoc
ARMC1	2	NA	NA	0.619	0.000228	NA	NA
ARMCX3	3	-0.709	0.000388	NA	NA	ProteinLoc	NA
ARPC2	2	0.542	7.34e-17	NA	NA	NA	NA
AS3MT	2	NA	NA	0.849	0.00158	NA	Metabolic
ASB1	3	NA	NA	0.742	6.75e-05	NA	NA
ASB3	2	NA	NA	-1.29	2.13e-32	NA	ProteinLoc
ASPHD1	2	0.724	6.92e-06	NA	NA	NA	NA
ASRGL1	2	0.586	1.48e-14	0.806	2.01e-22	Metabolic	Metabolic
ASXL2	3	NA	NA	1.05	1.91e-15	NA	NA
ATG101	2	-0.644	9.98e-06	NA	NA	NA	NA
ATP1B1	4	1.15	1.46e-37	0.714	1.82e-16	Metabolic;ProteinLoc	Metabolic;ProteinLoc
ATP1B3	3	-0.672	0.000721	NA	NA	Metabolic;ProteinLoc	NA
ATP5G2	2	-0.565	8.98e-08	-0.571	6.07e-07	NA	NA
ATP5G3	3	-1.61	0	1.73	2.61e-127	NA	NA
ATP6AP2	2	0.555	1.33e-05	NA	NA	NA	NA
ATP6V0C	2	NA	NA	-0.684	7.48e-26	NA	Metabolic
ATP6V1A	3	-4.32	2.68e-39	-2.83	3.42e-25	Metabolic	Metabolic
ATP6V1E1	2	-0.518	5.02e-06	NA	NA	Metabolic	NA
ATP7B	2	NA	NA	-0.562	0.00349	NA	NA
ATPIF1	2	0.571	0.000173	0.618	0.00115	NA	NA
ATXN2	2	-0.628	0.00045	NA	NA	NA	NA
AURKAIP1	2	0.532	1.09e-06	NA	NA	NA	NA
B2M	2	1.07	3.26e-199	NA	NA	Secreted	NA
B3GNT2	2	NA	NA	0.597	0.00657	NA	Metabolic
BAG2	2	NA	NA	-0.798	0.000542	NA	NA
BCL9L	2	NA	NA	0.739	0.000288	NA	NA
BCLAF1	4	1.06	3.03e-13	1.18	1.06e-10	NA	NA
BECN1	2	NA	NA	0.622	0.00084	NA	ProteinLoc
BFAR	4	0.933	0.00146	NA	NA	NA	NA
BID	3	0.717	0.000297	NA	NA	ProteinLoc	NA
BLCAP	2	NA	NA	0.94	7.42e-09	NA	NA
BLVRA	2	NA	NA	0.578	0.000685	NA	Metabolic
BPTF	2	NA	NA	0.599	2.66e-06	NA	NA
BRD4	3	0.8	1.28e-08	NA	NA	NA	NA
BRI3BP	3	0.584	0.00174	NA	NA	NA	NA
BSG	2	0.766	7.28e-14	NA	NA	ProteinLoc	NA
C11orf58	4	-1.38	3.04e-32	NA	NA	ER	NA
C16orf72	5	-0.52	6.72e-06	0.698	0.000436	NA	NA
C1QBP	2	-1.69	1.88e-243	1.5	3.84e-103	RNAproc;Secreted	RNAproc;Secreted
C20orf24	2	-0.51	1.37e-12	NA	NA	NA	NA
C4orf3	3	NA	NA	-0.662	7.68e-13	NA	ER
C6orf106	2	1.07	1.66e-25	1.83	2.73e-84	NA	NA
C6orf62	3	0.678	4.08e-06	NA	NA	NA	NA
C7orf55-LUC7L2	4	NA	NA	-0.515	0.000317	NA	NA
C8orf33	3	0.883	3.02e-05	NA	NA	NA	NA
C9orf78	2	NA	NA	0.654	2.81e-05	NA	RNAproc
CACUL1	2	0.579	6.3e-11	0.822	4.84e-17	NA	NA
CALD1	4	NA	NA	0.688	0.000166	NA	NA
CALM1	6	0.503	0.000197	0.657	1.02e-05	Metabolic	Metabolic
CALU	4	0.757	9.9e-12	1.12	2.28e-20	ER	ER
CAMK2G	2	-0.687	0.0044	NA	NA	ProteinLoc	NA
CAND1	4	0.61	0.000361	NA	NA	NA	NA
CAP1	2	NA	NA	0.827	3.61e-16	NA	NA
CAPRIN1	3	NA	NA	0.679	2.19e-06	NA	NA
CAPZA1	2	NA	NA	0.643	6.91e-13	NA	NA
CAVIN1	2	NA	NA	0.67	0.000385	NA	ProteinLoc
CBX3	4	-0.573	4.33e-11	NA	NA	NA	NA
CCAR1	3	0.606	0.000132	0.941	6.66e-06	NA	NA
CCDC47	3	-1.84	4.93e-29	NA	NA	ER;ProteinLoc	NA
CCDC90B	2	NA	NA	-0.669	2.28e-05	NA	NA
CCND1	3	NA	NA	1.37	8.49e-13	NA	NA
CCNI	5	1.1	1.82e-12	0.513	1.21e-08	NA	NA
CCNK	2	NA	NA	-0.667	0.000959	NA	NA
CCNY	4	-0.957	8.59e-11	-0.878	6e-08	NA	NA
CCNYL1	2	NA	NA	-0.85	9.64e-06	NA	NA
CCT6A	3	0.567	1.37e-18	NA	NA	NA	NA
CDCA7	2	-0.869	0.000802	NA	NA	NA	NA
CDIP1	2	NA	NA	0.603	7.82e-10	NA	NA
CDK1	2	-0.632	1.05e-05	NA	NA	ProteinLoc	NA
CDK12	4	-1.06	1.63e-07	1.03	8.11e-06	RNAproc	RNAproc
CDK16	2	0.513	1.16e-05	NA	NA	NA	NA
CDK9	3	NA	NA	0.845	1.24e-06	NA	NA
CDS2	3	-0.525	0.000131	NA	NA	ER;Metabolic	NA
CEBPZ	4	-0.685	0.00067	NA	NA	NA	NA
CENPB	2	0.781	5.11e-05	1.23	3.35e-07	NA	NA
CENPF	2	0.593	0.000888	NA	NA	ProteinLoc	NA
CHD4	3	NA	NA	-0.655	5.6e-05	NA	NA
CHEK2	2	-1.28	4.77e-09	NA	NA	NA	NA
CHKA	2	NA	NA	0.517	3.52e-07	NA	ER;Metabolic
CHMP4A	2	-1.33	1.78e-18	NA	NA	ProteinLoc	NA
CISD2	3	NA	NA	0.727	2.35e-06	NA	ER
CLINT1	2	NA	NA	0.823	2.04e-05	NA	NA
CMIP	3	-0.914	6.02e-27	NA	NA	NA	NA
CMPK1	3	-0.51	9.07e-08	NA	NA	Metabolic	NA
COA7	3	NA	NA	1.25	7.55e-06	NA	NA
COBLL1	3	NA	NA	0.632	1.28e-10	NA	NA
COG8	4	NA	NA	0.705	7.25e-12	NA	ProteinLoc
COL9A3	2	NA	NA	0.69	3.02e-17	NA	Secreted
COMMD1	2	NA	NA	0.65	5.42e-09	NA	ProteinLoc
COPE	2	0.575	0.00823	NA	NA	Metabolic;ProteinLoc	NA
COX6A1P2	2	NA	NA	-0.985	2.74e-07	NA	NA
COX6C	3	0.592	3.48e-14	-0.536	3.6e-10	Metabolic	Metabolic
CPE	3	1.39	6.45e-55	NA	NA	ProteinLoc	NA
CPPED1	4	NA	NA	0.569	0.000636	NA	NA
CPSF6	2	0.52	0.00011	NA	NA	RNAproc	NA
CRIM1	3	0.564	1.22e-06	1.03	3.1e-18	NA	NA
CRTAP	2	-0.947	2.87e-18	NA	NA	Secreted	NA
CSDE1	4	NA	NA	0.627	1.54e-24	NA	NA
CSE1L	3	0.549	0.000755	0.755	0.000846	ProteinLoc	ProteinLoc
CSNK1E	3	-0.742	2.15e-05	NA	NA	ProteinLoc	NA
CSTF2	2	NA	NA	0.959	0.00285	NA	RNAproc
CTDSP2	2	NA	NA	0.703	1.91e-06	NA	NA
CTDSPL	4	NA	NA	0.724	2.21e-06	NA	NA
CTNNA1	3	0.506	0.000529	NA	NA	ProteinLoc	NA
CTNNAL1	2	-0.65	0.000399	NA	NA	NA	NA
CTNNBIP1	3	-1.8	1.04e-52	NA	NA	NA	NA
CTSB	4	NA	NA	-0.79	5.91e-11	NA	Metabolic;Secreted
CTSC	2	-0.543	0.000344	NA	NA	Metabolic	NA
CUL1	2	NA	NA	0.675	0.00398	NA	NA
CUL5	2	NA	NA	0.744	1.13e-06	NA	NA
D2HGDH	3	-0.897	1.33e-05	-0.704	3.28e-10	NA	NA
DAZAP1	3	NA	NA	-0.71	7.88e-06	NA	NA
DCTN5	4	0.862	2.57e-07	0.559	1.13e-09	NA	NA
DDI2	2	NA	NA	0.739	0.000511	NA	NA
DDOST	2	-0.726	4.54e-38	NA	NA	ER;Metabolic	NA
DDT	2	-0.717	2.07e-28	NA	NA	NA	NA
DDX21	3	-0.625	5.15e-18	NA	NA	RNAproc	NA
DDX5	3	0.646	3.93e-13	NA	NA	RNAproc	NA
DEDD	2	-0.514	0.00523	NA	NA	NA	NA
DENND5B	2	0.716	1.53e-05	NA	NA	NA	NA
DGAT2	2	-0.66	8.54e-06	-0.815	9.15e-05	Metabolic	Metabolic
DHX33	2	NA	NA	0.74	5.31e-07	NA	NA
DHX36	2	NA	NA	0.724	0.00225	NA	NA
DHX9	2	-0.503	2.92e-05	-0.719	6.98e-08	ProteinLoc;RNAproc	ProteinLoc;RNAproc
DIABLO	2	0.507	0.000127	NA	NA	NA	NA
DICER1	2	NA	NA	0.694	0.000521	NA	RNAproc
DLG1	2	-0.551	0.00565	NA	NA	ProteinLoc	NA
DLK1	2	-2.68	4.08e-198	NA	NA	NA	NA
DNAJA3	2	NA	NA	0.549	0.00893	NA	ProteinLoc
DNAJC3	2	NA	NA	0.549	0.00324	NA	ER
DNM1L	3	NA	NA	-1.16	2.68e-06	NA	Metabolic;ProteinLoc
DNPEP	3	0.699	2.15e-05	NA	NA	NA	NA
DONSON	2	0.732	0.000514	0.894	0.000613	NA	NA
DOT1L	2	-0.601	0.00243	NA	NA	Metabolic	NA
DPH3	3	NA	NA	-0.742	0.000263	NA	RNAproc
DPP4	2	-0.686	0.000119	NA	NA	Secreted	NA
DUT	4	-0.785	0.000318	1.15	6.45e-09	Metabolic	Metabolic
DYNC1I2	3	NA	NA	1.15	9.13e-11	NA	ER
E2F1	2	NA	NA	0.645	0.00112	NA	TFs
EBAG9	2	-0.53	0.00346	NA	NA	NA	NA
EEF1G	2	-0.615	5.67e-15	NA	NA	NA	NA
EHHADH	3	NA	NA	1.37	3.51e-06	NA	Metabolic
EIF1AX	5	NA	NA	1.33	7.72e-12	NA	NA
EIF2AK4	2	NA	NA	0.936	5.96e-07	NA	NA
EIF2B3	2	0.616	4.48e-06	NA	NA	NA	NA
EIF2S1	2	NA	NA	0.601	0.000184	NA	NA
EIF2S2	2	-0.944	2.91e-11	NA	NA	ER	NA
EIF3A	7	1.54	2.23e-21	-3.27	6.05e-60	NA	NA
EIF3E	3	-1.27	1.36e-55	NA	NA	NA	NA
EIF4A1	3	NA	NA	0.732	1.24e-23	NA	NA
EIF4E2	3	NA	NA	0.596	0.000261	NA	NA
EIF4G1	3	NA	NA	0.536	7.82e-05	NA	NA
EIF5A	2	0.725	3.26e-06	NA	NA	NA	NA
ELOVL5	2	0.543	3.73e-06	NA	NA	ER;Metabolic	NA
ELP1	4	NA	NA	-0.504	0.00011	NA	RNAproc
EMC8	3	-1.25	3.87e-27	NA	NA	ER;ProteinLoc	NA
ENAH	4	0.769	2.8e-05	NA	NA	NA	NA
ENC1	2	0.892	5.58e-05	1.23	1.05e-08	NA	NA
EPC1	2	-0.641	0.00105	NA	NA	NA	NA
EPDR1	2	0.573	8.94e-05	NA	NA	Secreted	NA
ERGIC3	2	NA	NA	-0.553	1.85e-09	NA	NA
ERO1A	3	0.505	0.000587	NA	NA	NA	NA
ESF1	2	0.708	3.38e-07	0.749	1.92e-07	RNAproc	RNAproc
ESRP2	2	NA	NA	0.558	0.00226	NA	RNAproc
EWSR1	3	-0.591	2.43e-06	NA	NA	NA	NA
EXOSC6	3	NA	NA	1.05	3.84e-38	NA	RNAproc
FADS1	4	NA	NA	0.529	0.000134	NA	Metabolic
FAM107B	2	0.65	5.2e-05	0.819	9.73e-07	NA	NA
FAM120A	3	0.749	5.71e-06	1.24	5.91e-11	NA	NA
FAM136A	3	1.01	1.38e-08	0.963	7.95e-06	NA	NA
FAM210B	3	NA	NA	0.768	1.78e-19	NA	NA
FAM213A	4	-0.632	1.29e-17	NA	NA	NA	NA
FAM216A	2	-0.608	0.0016	NA	NA	NA	NA
FAM3B	2	-0.539	0.00011	NA	NA	ProteinLoc;Secreted	NA
FAM3C	2	NA	NA	-0.689	7.45e-06	NA	Secreted
FAM43A	2	0.552	0.000788	1.4	3.26e-19	NA	NA
FARSB	2	-0.635	4.6e-05	NA	NA	Metabolic	NA
FASTKD2	3	NA	NA	0.664	0.00124	NA	RNAproc
FBXL20	3	NA	NA	1.08	1.64e-06	NA	NA
FBXO21	2	0.714	6.74e-06	NA	NA	NA	NA
FBXO33	2	NA	NA	0.626	0.000118	NA	NA
FBXO9	2	NA	NA	0.533	0.000685	NA	NA
FDFT1	4	NA	NA	-0.623	2.72e-22	NA	ER;Metabolic
FEN1	2	-1.25	3.33e-16	NA	NA	NA	NA
FIBP	2	-1.21	2.61e-07	NA	NA	NA	NA
FOSL2	3	NA	NA	0.719	8.28e-06	NA	TFs
FOXA1	2	NA	NA	-0.547	6.07e-07	NA	TFs
FOXA2	3	0.536	7.34e-05	NA	NA	TFs	NA
FOXO3	3	NA	NA	0.727	0.00322	NA	TFs
FOXP1	4	0.664	3.02e-05	NA	NA	TFs	NA
FUCA2	3	NA	NA	0.631	0.00494	NA	Metabolic;Secreted
FUT11	2	NA	NA	0.586	0.00108	NA	Metabolic
FXR1	4	0.664	7.27e-05	0.63	0.000149	NA	NA
GABARAP	2	0.515	1.19e-06	NA	NA	ProteinLoc	NA
GADD45A	2	-0.86	1.85e-08	-0.715	1.6e-05	NA	NA
GALNT1	4	0.939	7.95e-10	0.936	4.83e-08	Metabolic	Metabolic
GATAD1	3	1.33	3.29e-08	0.842	0.000825	TFs	TFs
GBP2	2	NA	NA	-1.44	1.19e-22	NA	ProteinLoc
GCLC	3	0.83	2.23e-05	0.588	0.00505	Metabolic	Metabolic
GCLM	3	NA	NA	0.722	0.000641	NA	Metabolic
GGH	2	NA	NA	0.76	2.65e-06	NA	Metabolic
GK	4	0.586	2.21e-07	0.583	2.72e-08	Metabolic	Metabolic
GLDC	2	-0.771	0.000437	NA	NA	Metabolic	NA
GLRX5	2	-0.608	1.91e-27	NA	NA	NA	NA
GM2A	2	0.533	8.2e-05	NA	NA	Metabolic	NA
GNA11	2	NA	NA	0.555	0.000588	NA	NA
GNA12	4	-0.503	1.61e-05	0.641	1.07e-05	NA	NA
GNA13	2	NA	NA	0.787	0.000101	NA	NA
GNAQ	3	NA	NA	0.942	8.64e-05	NA	NA
GNB1	3	NA	NA	1.18	7.12e-10	NA	NA
GNG4	2	NA	NA	0.632	1.56e-13	NA	NA
GNPNAT1	4	NA	NA	0.574	5.73e-06	NA	Metabolic
GOLGA7	3	0.634	0.00409	-0.632	2.06e-05	ProteinLoc	ProteinLoc
GORASP2	4	0.541	0.000229	NA	NA	ProteinLoc	NA
GOSR1	2	NA	NA	0.941	1.84e-13	NA	ProteinLoc
GPATCH4	2	NA	NA	0.931	0.000275	NA	NA
GPD1	2	-0.607	0.000366	NA	NA	Metabolic	NA
GPN2	2	NA	NA	0.743	0.00105	NA	NA
GPR107	2	0.667	1.73e-06	1.2	1.95e-14	NA	NA
GSK3B	2	NA	NA	0.531	0.00415	NA	NA
GSTZ1	2	-1.39	2.21e-17	NA	NA	Metabolic	NA
GTF2H3	2	0.579	3.21e-05	NA	NA	NA	NA
GTF3C3	3	NA	NA	-0.522	0.0059	NA	NA
GTF3C4	3	NA	NA	0.924	4.97e-06	NA	Metabolic
GTPBP4	2	-0.788	1.1e-15	1.06	4.3e-24	RNAproc	RNAproc
GXYLT1	3	NA	NA	0.604	0.000229	NA	ER
H2AFY	3	NA	NA	-0.551	4.87e-08	NA	NA
H3F3A	2	NA	NA	0.566	8.71e-33	NA	NA
H3F3AP6	3	0.88	1.25e-23	1.08	5.75e-29	NA	NA
H3F3B	4	NA	NA	-0.607	4.65e-34	NA	NA
HACD3	2	0.583	3.2e-05	0.882	2.37e-07	ER;Metabolic	ER;Metabolic
HAT1	3	-0.528	0.00398	NA	NA	Metabolic	NA
HELLS	4	0.587	0.0013	NA	NA	NA	NA
HEXIM1	3	NA	NA	1.26	9.23e-09	NA	NA
HIPK2	3	NA	NA	0.985	4.27e-23	NA	NA
HK2	2	-0.547	2.01e-07	-0.626	3.21e-11	Metabolic;ProteinLoc	Metabolic;ProteinLoc
HLF	3	NA	NA	0.539	1.92e-14	NA	TFs
HMGA1	2	NA	NA	0.787	4.69e-10	NA	TFs
HMGB1	3	1.08	1.71e-58	0.603	1.54e-24	Secreted	Secreted
HMGB1P5	2	0.719	7.28e-28	0.709	2.92e-17	NA	NA
HMGN1	2	-0.532	8.82e-07	NA	NA	NA	NA
HMGN4	2	0.567	0.00107	NA	NA	NA	NA
HNRNPA2B1	3	NA	NA	0.563	2.47e-23	NA	RNAproc
HNRNPA3P6	3	1.41	1.48e-07	1.69	1.4e-08	NA	NA
HNRNPAB	2	NA	NA	-0.522	7.1e-05	NA	NA
HNRNPD	3	-0.609	2.17e-23	1.04	1.01e-31	RNAproc	RNAproc
HNRNPDL	4	NA	NA	0.505	2.1e-09	NA	NA
HNRNPH3	4	NA	NA	-0.568	7.75e-08	RNAproc	RNAproc
HNRNPM	2	-1.09	9.39e-41	-0.692	5.09e-11	RNAproc	RNAproc
HNRNPUL1	3	0.658	3.84e-08	0.556	0.000639	RNAproc	RNAproc
HSBP1	4	NA	NA	0.524	3.71e-08	NA	NA
HSD17B12	4	NA	NA	0.542	6.41e-09	NA	Metabolic
HSPA13	2	0.642	0.000478	NA	NA	NA	NA
HSPA9	4	1.15	2e-12	1.16	1.78e-11	ProteinLoc	ProteinLoc
HSPBP1	2	NA	NA	0.905	1.81e-05	NA	NA
HSPD1	3	NA	NA	-0.531	3.05e-22	NA	ProteinLoc
ICAM1	2	0.543	1.04e-05	NA	NA	NA	NA
ICMT	3	NA	NA	0.567	0.00449	NA	Metabolic;ProteinLoc
ID1	2	-0.773	5.07e-09	NA	NA	ProteinLoc;TFs	NA
ID2	3	0.67	5.25e-08	1.04	3.44e-15	TFs	TFs
IER3IP1	3	-0.591	0.000207	NA	NA	ER;ProteinLoc	NA
IGBP1	2	NA	NA	0.569	0.000235	NA	NA
IGDCC3	2	1.13	9.13e-69	1	2.48e-42	NA	NA
IGF2BP1	2	NA	NA	0.558	1.03e-14	NA	NA
IGF2BP2	2	NA	NA	0.513	0.00208	NA	NA
IGF2BP3	2	0.629	1.12e-05	0.753	6.76e-06	NA	NA
ILF2	2	0.583	1.73e-05	0.567	0.000341	NA	NA
IMMT	2	0.501	8.23e-05	NA	NA	NA	NA
IMPA1	2	-0.517	0.00416	NA	NA	Metabolic	NA
INSR	3	NA	NA	0.621	0.000299	NA	NA
INTS13	2	NA	NA	-0.876	7.88e-05	NA	ProteinLoc;RNAproc
IPO5	5	-0.88	7.66e-07	NA	NA	ProteinLoc	NA
IPO7	6	-0.802	4.44e-06	-1.06	3.86e-08	ProteinLoc	ProteinLoc
IREB2	3	NA	NA	0.883	1.41e-06	NA	Metabolic
ISCA2	2	0.585	0.0033	NA	NA	NA	NA
ISG20L2	2	1.14	4.3e-12	1.18	7.28e-11	NA	NA
IST1	2	-0.712	5.93e-10	NA	NA	ProteinLoc	NA
ITGA1	4	NA	NA	0.601	0.00308	NA	ER
ITPR2	5	NA	NA	0.63	0.000328	NA	ER
JARID2	3	NA	NA	-0.684	0.000213	NA	ProteinLoc;TFs
JUN	2	-0.748	0.000378	NA	NA	TFs	NA
JUND	2	0.722	8.13e-43	NA	NA	TFs	NA
KCTD3	2	0.782	1.1e-05	0.988	5.32e-07	NA	NA
KCTD5	2	-0.9	2.69e-15	-0.573	5.29e-06	NA	NA
KCTD9	2	1.03	0.00067	NA	NA	NA	NA
KHSRP	2	0.749	6.56e-34	1.08	1.13e-51	RNAproc	RNAproc
KIAA0391	2	-0.702	0.000114	-0.783	0.000164	NA	NA
KIAA1143	2	0.695	7.37e-05	0.977	2.06e-07	NA	NA
KIF18B	2	-0.805	0.00429	NA	NA	NA	NA
KIF1C	3	-2.03	1.73e-160	NA	NA	NA	NA
KLF6	3	1.11	2.04e-15	NA	NA	TFs	NA
KLHL23	2	NA	NA	1.1	5.29e-09	NA	Metabolic
KLHL36	4	NA	NA	0.651	0.00372	NA	NA
KMT5B	3	-0.649	0.000318	-1.28	2.91e-12	Metabolic	Metabolic
KNOP1	2	-0.747	2.09e-05	NA	NA	NA	NA
KPNA6	3	NA	NA	0.653	2.49e-08	NA	Metabolic;ProteinLoc
KPNB1	4	NA	NA	0.587	2.39e-07	NA	ProteinLoc
KRR1	3	NA	NA	-0.685	1.5e-06	NA	RNAproc
KRT10	2	NA	NA	-1.43	4.02e-19	NA	Secreted
LAP3	2	NA	NA	-0.713	0.000259	NA	Metabolic
LARP1	2	1.02	3.91e-13	0.559	0.000176	ER	ER
LARS	3	-0.675	8.42e-05	0.525	0.00277	NA	NA
LBR	3	0.573	0.00205	NA	NA	Metabolic	NA
LDHA	3	NA	NA	-0.534	0.000518	NA	Metabolic
LEPROT	4	-4.39	3.55e-112	-1.91	7.34e-38	NA	NA
LETM1	2	NA	NA	0.618	0.00139	NA	NA
LGALS3BP	2	0.901	6.22e-14	NA	NA	Secreted	NA
LGR4	3	NA	NA	-0.582	0.00243	NA	NA
LMO4	2	NA	NA	0.86	7.42e-07	NA	NA
LOXL4	2	-1.27	1.1e-23	NA	NA	Secreted	NA
LRIF1	3	0.601	4.75e-05	0.613	7.45e-05	NA	NA
LRRC58	2	NA	NA	0.77	0.00262	NA	NA
LRRFIP2	2	-0.788	0.000363	NA	NA	TFs	NA
LSM3	2	0.679	0.00307	NA	NA	RNAproc	NA
LSM4	2	NA	NA	-0.739	9.23e-09	NA	RNAproc
LSM5	4	0.706	0.000888	NA	NA	RNAproc	NA
LTA4H	2	0.55	8.79e-09	NA	NA	Metabolic	NA
LUC7L2	4	NA	NA	-0.515	0.000316	NA	NA
LUC7L3	4	0.591	7.05e-05	0.905	2.46e-08	RNAproc	RNAproc
LYPLA1	3	1.14	1.16e-10	1.11	2.4e-08	Metabolic	Metabolic
MAD2L1BP	2	NA	NA	-0.851	8.87e-07	NA	NA
MAP1B	2	0.801	6.56e-05	1.13	5.69e-09	NA	NA
MAP3K2	3	0.833	7.66e-07	1.06	2.36e-08	NA	NA
MAP4K4	3	0.555	4.25e-32	NA	NA	NA	NA
MAPK1IP1L	4	0.513	3.59e-05	1.96	1.94e-31	NA	NA
MAPKAP1	2	NA	NA	0.727	0.00049	NA	NA
MAPRE1	3	0.769	4.3e-25	0.509	1.4e-09	ProteinLoc	ProteinLoc
MARCH6	4	NA	NA	0.868	1.25e-07	NA	NA
MARVELD2	2	0.828	5.58e-08	NA	NA	NA	NA
MAT2A	2	0.654	2.48e-05	NA	NA	Metabolic	NA
MAZ	2	NA	NA	-0.616	2.84e-06	NA	TFs
MBNL3	5	1.13	1.55e-08	0.833	3.47e-06	RNAproc	RNAproc
MCFD2	3	0.791	1.45e-11	0.664	7.23e-09	ProteinLoc	ProteinLoc
MCL1	2	0.531	9.78e-12	NA	NA	ProteinLoc	NA
MCM4	4	NA	NA	0.859	0.00257	NA	NA
MDH2	2	0.733	1.73e-31	NA	NA	Metabolic	NA
MDM2	2	NA	NA	0.568	3.75e-09	NA	Metabolic;ProteinLoc
MEMO1	2	NA	NA	0.761	3.1e-05	NA	NA
METTL16	2	NA	NA	0.691	0.00669	NA	RNAproc
METTL9	3	-0.652	2.58e-05	NA	NA	NA	NA
MFSD9	3	NA	NA	0.777	4.48e-06	NA	NA
MIEF1	4	0.596	0.000174	0.772	1.03e-05	NA	NA
MKI67	4	0.628	0.00702	NA	NA	NA	NA
MLEC	3	NA	NA	0.925	3.19e-11	NA	NA
MMADHC	2	NA	NA	-0.545	1.2e-05	NA	NA
MORF4L1P1	2	1.41	9.77e-09	1.05	0.000476	NA	NA
MPV17L	4	NA	NA	0.794	0.00139	NA	NA
MRGBP	2	0.559	0.00474	NA	NA	NA	NA
MRPL1	2	-0.523	0.000253	NA	NA	NA	NA
MRPL30	5	NA	NA	0.863	0.000681	NA	NA
MRPL42	3	-0.865	1.84e-11	NA	NA	NA	NA
MRPL47	2	0.649	0.00013	NA	NA	NA	NA
MRPS15	2	0.557	0.000427	NA	NA	NA	NA
MRPS17	2	NA	NA	0.585	0.00935	NA	NA
MRPS18C	2	NA	NA	-0.557	8.66e-05	NA	NA
MRPS25	3	NA	NA	0.563	1.79e-05	NA	NA
MRPS35	3	0.691	0.00107	0.763	0.0016	NA	NA
MRTO4	3	1.32	6.3e-10	0.77	0.00049	RNAproc	RNAproc
MSX1	3	NA	NA	-1.23	1.61e-15	NA	ProteinLoc;TFs
MTCO2P12	2	NA	NA	0.605	0.00365	NA	NA
MTCO3P12	2	-1.55	1.46e-74	0.859	2.92e-10	NA	NA
MTDH	4	NA	NA	0.656	1.28e-05	NA	ER
MTMR12	3	NA	NA	-0.547	0.00439	NA	Metabolic
MTND2P28	3	NA	NA	-0.737	2.5e-47	NA	NA
MXI1	2	NA	NA	0.889	7.45e-05	NA	TFs
MYH9	3	NA	NA	0.593	0.000868	NA	ProteinLoc
MYO1C	2	0.686	0.000309	0.956	8.41e-07	ProteinLoc	ProteinLoc
NAA50	2	0.502	0.000134	NA	NA	Metabolic	NA
NAP1L1	7	NA	NA	0.543	2.58e-08	NA	NA
NAT10	2	1.06	1.48e-08	1.02	5.92e-06	Metabolic;RNAproc	Metabolic;RNAproc
NAXE	2	NA	NA	0.632	3.45e-06	NA	Secreted
NCAPG2	2	-0.589	0.00884	NA	NA	NA	NA
NDE1	3	NA	NA	0.513	0.0037	NA	NA
NDUFS1	4	0.939	3.82e-05	NA	NA	Metabolic	NA
NDUFV3	3	0.878	3.37e-08	NA	NA	Metabolic	NA
NEDD1	2	NA	NA	-0.995	7.25e-07	NA	NA
NEDD4L	3	0.621	2.13e-40	0.555	8.84e-27	Metabolic	Metabolic
NET1	3	-1.64	3.79e-10	1.19	5.74e-06	NA	NA
NFIC	2	0.575	0.00147	NA	NA	TFs	NA
NFKBIA	2	NA	NA	0.76	7.47e-36	NA	ProteinLoc;TFs
NFYC	2	-0.698	1.15e-06	NA	NA	TFs	NA
NGRN	2	-0.528	4.8e-05	NA	NA	NA	NA
NID1	2	NA	NA	0.513	0.0068	NA	Secreted
NIP7	3	0.61	0.000496	NA	NA	NA	NA
NKD1	5	0.948	1.54e-14	1.48	2.81e-39	NA	NA
NMT1	3	0.68	2.36e-08	NA	NA	Metabolic;ProteinLoc	NA
NMT2	3	NA	NA	-0.982	2.82e-08	NA	Metabolic
NOL4L	4	-0.588	0.00238	NA	NA	NA	NA
NOL9	2	NA	NA	0.515	0.00868	NA	Metabolic;RNAproc
NOLC1	3	0.627	0.00199	NA	NA	RNAproc	NA
NPAS2	2	NA	NA	1.03	1.4e-08	NA	Metabolic;TFs
NPC1	2	NA	NA	-0.524	0.000532	NA	Metabolic;ProteinLoc
NPEPPS	3	0.676	5.32e-09	NA	NA	Metabolic	NA
NR2F1	2	0.528	0.00236	0.523	0.0029	TFs	TFs
NSA2	2	-0.571	0.000313	-1.12	5.47e-11	RNAproc	RNAproc
NSMF	2	-0.787	0.00012	NA	NA	NA	NA
NT5C2	2	-0.672	7.08e-11	0.78	3.97e-10	Metabolic	Metabolic
NT5C3B	2	0.515	0.000179	NA	NA	Metabolic	NA
NUCKS1	7	-1.32	5.49e-34	-1.21	4.08e-21	NA	NA
NUDT21	4	0.666	9.68e-08	1.01	6.29e-09	RNAproc	RNAproc
NUP37	2	-0.913	1.72e-08	0.868	5.74e-06	Metabolic;ProteinLoc	Metabolic;ProteinLoc
OAZ2	2	0.508	2.01e-05	NA	NA	NA	NA
OGFOD3	3	1.03	8.51e-09	1.11	3.73e-08	NA	NA
OGT	3	NA	NA	-0.732	1.83e-05	NA	Metabolic
ONECUT2	3	0.624	0.000351	1.07	6.29e-09	TFs	TFs
OPA1	3	-0.736	0.00208	NA	NA	NA	NA
ORAI3	2	0.727	3.61e-07	NA	NA	NA	NA
OSBPL9	2	NA	NA	0.503	0.000323	NA	NA
P4HA1	3	-0.607	2.57e-08	-1.54	3.16e-17	ER;Metabolic	ER;Metabolic
PA2G4	4	0.585	7.54e-12	1.19	9.92e-33	RNAproc	RNAproc
PAK2	3	NA	NA	0.562	3e-04	NA	ProteinLoc
PAPD5	3	0.505	0.000221	1.23	3.45e-15	NA	NA
PARP1	4	-2.12	1.7e-130	-1.05	1.93e-26	Metabolic;ProteinLoc	Metabolic;ProteinLoc
PAWR	5	0.545	0.00302	NA	NA	NA	NA
PCGF5	3	NA	NA	0.726	1.13e-05	NA	NA
PCM1	5	0.551	4.67e-06	NA	NA	ProteinLoc	NA
PCNA	2	NA	NA	-0.73	0.00219	NA	NA
PCYOX1	3	0.991	9.19e-18	1.11	1.42e-21	Metabolic	Metabolic
PCYT2	4	NA	NA	0.755	2.81e-11	NA	Metabolic
PDAP1	2	0.721	4.16e-05	NA	NA	NA	NA
PDF	3	NA	NA	0.684	1.22e-11	NA	Metabolic
PDPK1	3	NA	NA	1	7.72e-08	NA	NA
PDXK	2	0.577	7.64e-15	NA	NA	Metabolic	NA
PDXP	2	0.61	0.00582	NA	NA	Metabolic	NA
PEG3	2	0.795	9.31e-94	0.849	2e-110	TFs	TFs
PERP	2	NA	NA	0.559	1.53e-05	NA	NA
PFDN2	2	-0.685	1.04e-08	NA	NA	NA	NA
PFN2	2	-0.769	3.12e-14	-0.661	3.61e-08	NA	NA
PGAM1	2	NA	NA	-0.859	2.5e-13	NA	Metabolic
PGD	2	0.564	3.42e-07	NA	NA	Metabolic	NA
PGM1	3	NA	NA	-0.593	0.00147	NA	Metabolic
PHF23	2	NA	NA	-0.737	6.75e-05	NA	NA
PHLDA1	4	NA	NA	0.842	6.08e-08	NA	NA
PHYH	2	0.794	1.6e-09	NA	NA	Metabolic	NA
PHYHIPL	5	-0.625	0.000195	NA	NA	NA	NA
PICALM	3	NA	NA	-0.883	1.85e-06	NA	NA
PIEZO2	3	0.847	4.53e-09	NA	NA	NA	NA
PIGS	2	NA	NA	-0.507	0.000365	NA	Metabolic
PIGX	2	0.503	0.00454	NA	NA	Metabolic	NA
PIK3C2A	2	NA	NA	0.503	0.00377	NA	Metabolic
PITPNA	2	NA	NA	0.793	1.02e-05	NA	NA
PKM	2	NA	NA	0.56	0.000866	NA	Metabolic
PLAC8	4	NA	NA	0.509	4.16e-05	NA	NA
PLEKHA1	2	0.514	0.000307	NA	NA	ProteinLoc	NA
PLOD2	3	0.569	0.00296	NA	NA	Metabolic	NA
PLPP3	2	NA	NA	0.741	1.68e-11	NA	Metabolic
PLRG1	2	NA	NA	0.653	0.000405	NA	ProteinLoc;RNAproc
PLS3	2	NA	NA	-0.509	0.000384	NA	NA
PNN	5	0.873	6.5e-15	0.884	2.49e-14	RNAproc	RNAproc
PNO1	2	-0.532	0.000888	NA	NA	NA	NA
POFUT1	3	NA	NA	0.595	0.00494	NA	NA
POLR2C	2	NA	NA	0.712	0.00029	NA	Metabolic
POLR2D	4	NA	NA	0.615	1.55e-05	NA	Metabolic
POLR3B	2	NA	NA	0.94	0.000123	NA	Metabolic
POLR3K	2	-0.557	0.000318	NA	NA	Metabolic	NA
POR	2	-1.14	1.43e-52	NA	NA	Metabolic	NA
PPIC	2	NA	NA	-0.568	0.00116	NA	Metabolic
PPIG	4	NA	NA	1.07	1.46e-10	Metabolic;RNAproc	Metabolic;RNAproc
PPIL4	4	0.743	0.00147	0.79	0.000508	Metabolic	Metabolic
PPP1R14B	2	0.731	1.16e-05	1.7	4.56e-16	NA	NA
PPP2CA	3	-0.563	3.3e-05	NA	NA	NA	NA
PPP2R1A	2	0.895	4.34e-09	NA	NA	NA	NA
PPP2R5E	2	NA	NA	0.64	5.79e-06	NA	NA
PPP3CA	3	0.778	3.02e-05	0.779	3.2e-06	ProteinLoc	ProteinLoc
PPP6R2	2	NA	NA	0.671	0.000317	NA	NA
PPRC1	2	NA	NA	0.734	0.00225	NA	NA
PQLC1	3	-0.737	4.49e-18	1.02	1.66e-23	NA	NA
PRELID1	2	0.623	2.39e-08	NA	NA	NA	NA
PRKAA2	2	0.535	0.00378	0.711	0.000259	ProteinLoc	ProteinLoc
PRKAB2	2	0.95	2.8e-11	1.13	6.94e-12	NA	NA
PRKAR1B	2	0.509	0.00494	NA	NA	NA	NA
PRKAR2A	4	0.763	8.98e-08	NA	NA	NA	NA
PRKRA	2	-0.534	4.14e-06	NA	NA	RNAproc	NA
PRPF4	2	0.855	5.03e-05	1.61	1.63e-11	RNAproc	RNAproc
PRPF40A	4	-0.626	8.7e-07	NA	NA	RNAproc	NA
PSAP	3	-0.893	8.82e-99	-0.701	9.65e-53	Metabolic	Metabolic
PSAT1	2	-1.06	2.48e-84	1.1	6.63e-78	Metabolic	Metabolic
PSD4	2	NA	NA	0.87	1.44e-05	NA	NA
PSMA1	2	NA	NA	-0.555	2.6e-07	NA	NA
PSMB2	3	NA	NA	0.558	0.000395	NA	NA
PSMC4	2	NA	NA	0.623	8e-04	NA	NA
PSMD12	3	NA	NA	0.918	1.01e-05	NA	NA
PSMD7	3	1.32	6.08e-21	1.17	1.44e-12	NA	NA
PSMG1	2	1.28	2.48e-09	NA	NA	NA	NA
PTBP1	2	NA	NA	-0.739	3.61e-17	NA	RNAproc
PTGES3	2	0.754	3.09e-25	NA	NA	Metabolic	NA
PTMA	3	NA	NA	0.539	7.27e-31	NA	NA
PTMAP2	2	NA	NA	1.16	5.32e-13	NA	NA
PTP4A2	4	NA	NA	0.874	1.29e-10	NA	NA
PUM2	3	NA	NA	0.576	3.75e-05	NA	RNAproc
PURA	3	NA	NA	-0.652	0.00377	NA	TFs
PYCR2	2	-0.567	1.02e-08	NA	NA	Metabolic	NA
QKI	2	NA	NA	0.763	2.81e-11	NA	RNAproc
QPRT	3	-0.769	1.68e-16	0.564	2.31e-08	Metabolic	Metabolic
RAB11B	2	NA	NA	-0.521	0.00929	NA	ProteinLoc
RAB14	2	0.653	1.22e-06	1.12	9.44e-15	ProteinLoc	ProteinLoc
RAB1A	3	NA	NA	-0.716	1.12e-11	NA	ER;ProteinLoc
RAB3GAP1	3	0.972	6.74e-14	NA	NA	ProteinLoc	NA
RAB4A	3	NA	NA	-0.501	0.000153	NA	ProteinLoc
RABGGTB	3	-0.998	9.24e-13	-1.2	1.25e-10	NA	NA
RAD1	2	0.784	6.13e-05	NA	NA	Metabolic	NA
RAD23A	2	0.697	0.00123	0.746	0.00204	NA	NA
RAD23B	5	-1.53	1.51e-91	NA	NA	NA	NA
RAN	2	0.602	3.66e-35	NA	NA	ProteinLoc	NA
RANBP1	3	0.514	0.00318	NA	NA	NA	NA
RAP1A	2	-0.674	5.34e-06	0.542	0.0015	ProteinLoc	ProteinLoc
RB1CC1	3	0.636	0.00128	0.908	3.35e-06	NA	NA
RBBP6	5	0.591	0.00936	NA	NA	Metabolic	NA
RBM15	2	0.524	0.00438	NA	NA	NA	NA
RBM3	2	0.743	8.89e-11	NA	NA	RNAproc	NA
RBM33	2	0.541	0.000434	0.973	9.68e-11	NA	NA
RBM8B	2	NA	NA	1.15	6.11e-07	NA	NA
RDH11	4	-1.13	2.8e-25	0.81	2.36e-07	Metabolic	Metabolic
RDH13	2	NA	NA	0.76	9.62e-05	NA	Metabolic
REEP3	2	0.656	0.000344	NA	NA	NA	NA
REEP6	2	NA	NA	0.691	0.00531	NA	ER
RER1	4	NA	NA	0.744	2.24e-07	NA	ProteinLoc
RETREG2	3	NA	NA	-0.569	0.000213	NA	NA
RETSAT	2	0.582	6.23e-65	NA	NA	NA	NA
REV1	2	-0.549	0.00354	NA	NA	NA	NA
RGP1	2	NA	NA	-0.571	2.28e-05	NA	NA
RHNO1	2	-0.576	6.22e-05	NA	NA	ProteinLoc	NA
RHOU	2	NA	NA	0.915	0.000347	NA	NA
RMND1	2	NA	NA	0.54	0.009	NA	NA
RMND5A	3	-0.609	2.19e-05	NA	NA	NA	NA
RNF44	2	NA	NA	-0.523	0.000281	NA	NA
RNF5	2	0.578	2.95e-05	NA	NA	ER;Metabolic	NA
ROCK2	4	NA	NA	0.843	6.54e-26	NA	ProteinLoc
ROMO1	3	-0.664	6.54e-88	NA	NA	ProteinLoc	NA
RPAIN	2	NA	NA	0.752	0.000101	NA	ProteinLoc
RPL13A	3	-0.68	2.22e-102	NA	NA	NA	NA
RPL22L1	2	-1.05	3.2e-18	1.23	1.02e-12	NA	NA
RPL24	4	NA	NA	2.7	3.83e-100	NA	ER
RPL36	3	NA	NA	-0.666	1.15e-12	NA	NA
RPL37A	5	NA	NA	1.28	0	NA	ER
RPL5	3	NA	NA	0.879	1.02e-53	NA	ER;RNAproc
RPL7L1	3	NA	NA	0.672	1.85e-13	NA	RNAproc
RPN1	2	NA	NA	-0.734	4.93e-14	NA	ER;Metabolic
RPN2	2	0.943	1.43e-16	NA	NA	ER;Metabolic	NA
RPS16	2	-0.531	1.67e-75	NA	NA	ER;RNAproc	NA
RPS6KA3	4	NA	NA	0.6	5.14e-10	NA	NA
RPUSD4	2	-0.853	1.21e-08	-0.813	9.48e-07	Metabolic;RNAproc	Metabolic;RNAproc
RRBP1	3	0.701	3.86e-27	NA	NA	ER;ProteinLoc	NA
RRM1	2	NA	NA	0.575	0.00786	NA	Metabolic
RRP1	2	0.79	0.0016	NA	NA	RNAproc	NA
RSC1A1	2	NA	NA	0.739	0.000422	NA	NA
RSL24D1	3	NA	NA	-2.49	7.55e-57	NA	NA
RTCB	2	-0.655	1.52e-12	NA	NA	RNAproc	NA
RTF1	3	0.563	8.18e-06	NA	NA	NA	NA
RTKN	2	-0.621	1.63e-05	NA	NA	NA	NA
RTN4	4	NA	NA	1.28	8.04e-12	NA	ER;ProteinLoc
RYBP	4	1.29	6.54e-08	0.806	1.28e-05	NA	NA
S100A6	2	0.637	3.99e-08	0.665	5.32e-06	NA	NA
SAE1	3	NA	NA	-1.03	2.59e-10	NA	Metabolic
SAMD4B	2	0.562	0.000196	NA	NA	NA	NA
SAR1B	3	NA	NA	0.595	0.00319	NA	ER;ProteinLoc
SART3	3	NA	NA	0.625	0.000549	NA	RNAproc
SASH1	2	0.623	0.00319	0.61	0.00319	NA	NA
SCAF8	2	1.03	7.53e-09	NA	NA	NA	NA
SCARB2	3	0.602	0.00767	NA	NA	ProteinLoc	NA
SCD	2	NA	NA	0.645	3.91e-73	NA	ER;Metabolic
SCP2	2	0.521	2.19e-05	NA	NA	Metabolic	NA
SDC2	5	0.638	0.000134	NA	NA	NA	NA
SDHC	2	-0.662	9.74e-13	NA	NA	Metabolic	NA
SEC11A	2	NA	NA	-0.568	1.61e-18	NA	Metabolic
SEC63	6	-0.957	1.86e-13	1.63	6.31e-16	ER;ProteinLoc	ER;ProteinLoc
SEL1L	2	0.64	0.000579	0.83	9e-06	ProteinLoc	ProteinLoc
SELENOP	3	-0.574	4.99e-30	NA	NA	Secreted	NA
SEMA4G	2	0.799	7.44e-07	NA	NA	NA	NA
SEPHS1	3	NA	NA	0.717	2.02e-05	NA	Metabolic
SERBP1	4	0.839	1.5e-49	0.784	6.08e-33	NA	NA
SERPINA1	2	NA	NA	0.545	1.4e-38	NA	Metabolic;Secreted
SERPINB1	3	0.654	5.35e-07	0.524	0.000225	Secreted	Secreted
SESN2	2	1.1	9.98e-10	1.24	1.95e-10	NA	NA
SESTD1	2	0.51	5.26e-06	NA	NA	NA	NA
SET	4	NA	NA	0.738	1.63e-47	NA	NA
SFT2D1	4	-1.04	9.98e-10	NA	NA	ProteinLoc	NA
SFXN1	2	0.592	1.21e-06	NA	NA	Metabolic	NA
SH3GLB1	4	NA	NA	-0.879	8.31e-06	NA	Metabolic;ProteinLoc
SHISA5	2	NA	NA	0.706	1.68e-09	NA	NA
SHMT2	3	0.713	2.34e-07	NA	NA	Metabolic	NA
SIRT5	4	NA	NA	-1.06	2.44e-09	NA	Metabolic
SKP1	4	-0.567	5.49e-10	-1.85	5.69e-24	NA	NA
SKP2	2	-1.03	3.08e-08	-0.725	0.00447	NA	NA
SLC12A4	2	NA	NA	-0.958	3.22e-08	NA	Metabolic
SLC16A1	5	0.808	2.61e-07	0.82	4.51e-15	Metabolic	Metabolic
SLC1A4	2	0.737	7.42e-07	0.682	3.38e-05	Metabolic	Metabolic
SLC25A1	2	0.895	5.41e-17	0.682	2.34e-06	Metabolic	Metabolic
SLC25A13	2	NA	NA	0.876	1.34e-05	NA	Metabolic
SLC25A33	2	NA	NA	-0.596	0.000102	NA	NA
SLC25A37	3	1.03	1.39e-09	1.27	3.84e-13	Metabolic	Metabolic
SLC29A4	2	0.793	0.00418	NA	NA	Metabolic	NA
SLC2A1	2	NA	NA	-0.717	2.15e-05	NA	Metabolic
SLC2A6	2	NA	NA	1	0.00689	NA	Metabolic
SLC35D1	2	NA	NA	0.671	6.5e-06	NA	Metabolic
SLC35E3	2	0.539	0.000193	NA	NA	NA	NA
SLC38A1	2	NA	NA	0.695	1.13e-07	NA	Metabolic
SLC39A6	2	0.636	2.8e-05	NA	NA	Metabolic	NA
SLC4A2	2	-1.39	1.82e-12	NA	NA	Metabolic	NA
SLC6A11	4	0.629	2.55e-05	NA	NA	Metabolic	NA
SLC7A1	2	0.543	0.00222	0.978	1.78e-08	Metabolic	Metabolic
SLF2	2	NA	NA	0.524	0.0035	NA	ProteinLoc
SMARCA1	4	1.5	1.02e-21	1.49	4.08e-21	TFs	TFs
SMG7	2	NA	NA	0.834	1.44e-05	NA	NA
SMIM12	2	0.502	0.000424	0.549	0.000442	NA	NA
SNF8	2	NA	NA	-0.516	0.00382	NA	ProteinLoc
SNRNP40	2	-1.04	0.000119	NA	NA	RNAproc	NA
SNRPD3	2	NA	NA	0.503	1.02e-07	NA	RNAproc
SNX3	3	0.895	1.66e-07	1.22	1.68e-11	ProteinLoc	ProteinLoc
SNX5	3	0.895	1.08e-120	NA	NA	ProteinLoc	NA
SOD1	3	NA	NA	-0.534	1.51e-11	NA	Metabolic
SOD2	3	-2.19	6.05e-65	NA	NA	NA	NA
SORL1	3	0.602	0.00769	-0.687	0.0035	ProteinLoc;Secreted	ProteinLoc;Secreted
SORT1	3	0.703	4.4e-05	NA	NA	ProteinLoc	NA
SOS1	2	NA	NA	0.747	2.84e-07	NA	NA
SOX9	3	0.54	2.52e-05	0.767	4.62e-17	ProteinLoc;TFs	ProteinLoc;TFs
SPC25	2	0.802	0.00224	NA	NA	NA	NA
SPCS3	2	0.511	0.00237	0.613	0.000523	Metabolic;ProteinLoc	Metabolic;ProteinLoc
SPIN1	2	1.04	1.95e-06	0.987	3.05e-05	NA	NA
SPOP	2	-0.648	6.85e-08	-0.592	4.26e-06	NA	NA
SPPL2B	2	0.559	2.25e-05	NA	NA	NA	NA
SPRYD4	2	-0.552	0.00168	NA	NA	NA	NA
SPTLC3	3	NA	NA	0.8	1.34e-07	NA	Metabolic
SRP54	2	NA	NA	-0.511	0.000223	NA	ProteinLoc
SRPRB	3	NA	NA	-0.586	0.000101	NA	ProteinLoc
SRRM1	3	-0.957	1.5e-06	0.677	0.00651	RNAproc	RNAproc
SRSF1	3	NA	NA	0.628	4.22e-12	NA	RNAproc
SRSF2	4	NA	NA	-1.13	6.61e-15	NA	RNAproc
SRSF4	3	0.569	5e-05	NA	NA	RNAproc	NA
SSR1	4	NA	NA	0.537	1.06e-17	NA	ER;ProteinLoc
ST13	6	-0.82	1.31e-09	-1.1	1.78e-08	NA	NA
ST3GAL1	2	NA	NA	0.515	0.00131	NA	Metabolic
STARD7	2	NA	NA	-0.799	5.35e-29	NA	Metabolic
STK24	3	NA	NA	-0.741	0.000305	NA	NA
STK25	3	0.528	0.000117	-0.909	2.2e-06	NA	NA
STRAP	2	-1.03	4.69e-12	0.704	0.00447	RNAproc	RNAproc
STX16	3	NA	NA	0.861	1.95e-13	NA	ProteinLoc
STX6	2	-0.517	0.00776	-0.57	0.00368	ProteinLoc	ProteinLoc
STX7	3	-0.924	1.76e-06	NA	NA	ProteinLoc	NA
STXBP6	3	-0.552	0.00416	-0.713	0.000387	NA	NA
SUGT1	2	0.646	2.19e-05	NA	NA	NA	NA
SUPT16H	3	0.874	2.14e-15	0.853	2.84e-11	NA	NA
SUPT6H	2	NA	NA	-1.06	1.11e-14	NA	RNAproc
SUZ12	3	1.28	1.21e-11	NA	NA	NA	NA
SYNJ2	4	NA	NA	0.639	6.16e-06	NA	Metabolic
TACC1	2	NA	NA	1.09	1.04e-09	NA	NA
TBC1D22A	2	0.671	1.38e-05	NA	NA	NA	NA
TBC1D4	2	NA	NA	-0.527	1.43e-05	NA	NA
TBL1X	2	NA	NA	0.671	0.000281	NA	Metabolic
TBRG4	2	0.649	0.000103	0.568	0.00267	RNAproc	RNAproc
TBX3	3	1.09	1.65e-10	1.85	3.56e-21	TFs	TFs
TCEA3	3	-1.03	2.36e-11	NA	NA	NA	NA
TCEAL8	2	0.591	0.00123	NA	NA	NA	NA
TCF7L2	2	NA	NA	0.59	0.00565	NA	TFs
TERF2IP	2	0.552	1.65e-05	0.586	8.35e-06	ProteinLoc	ProteinLoc
TEX2	2	NA	NA	-0.651	0.000374	NA	NA
TFPI	4	NA	NA	-1.13	2.41e-88	NA	Secreted
TGFBR2	3	NA	NA	-1.16	1.83e-22	NA	Secreted
TGFBR3	2	NA	NA	-0.683	2.69e-12	NA	Secreted
TGIF2	2	NA	NA	0.675	0.00462	NA	TFs
THUMPD1	2	0.676	1.95e-06	NA	NA	RNAproc	NA
TIMM10	2	-0.73	0.000124	NA	NA	ProteinLoc	NA
TIMM8A	2	NA	NA	0.826	0.000102	NA	ProteinLoc
TM4SF1	3	NA	NA	0.642	2.13e-26	NA	NA
TMCC1	3	0.548	0.00628	0.863	1.18e-06	NA	NA
TMED2	2	NA	NA	-0.945	9.55e-18	NA	ProteinLoc
TMEM101	2	-0.535	9.43e-16	-0.533	1.46e-13	NA	NA
TMEM140	2	-0.849	1.57e-08	-0.704	3.42e-06	NA	NA
TMEM14C	2	-0.999	3.4e-18	NA	NA	NA	NA
TMEM167A	3	0.666	4.54e-05	NA	NA	ProteinLoc	NA
TMEM18	3	-1.15	1.67e-11	NA	NA	ER	NA
TMEM189-UBE2V1	5	NA	NA	0.612	1.63e-06	NA	NA
TMEM223	2	1.66	7.84e-17	2.15	1.02e-16	NA	NA
TMEM45B	4	0.746	0.000471	NA	NA	NA	NA
TMEM8A	2	NA	NA	0.602	1.41e-05	NA	NA
TMSB10	2	NA	NA	0.919	5.27e-23	NA	NA
TMX3	2	NA	NA	0.726	3.99e-06	NA	Metabolic
TNFAIP3	2	NA	NA	0.782	4.92e-05	NA	ProteinLoc
TNPO1	3	1.02	1.54e-16	1.27	2.24e-20	ProteinLoc	ProteinLoc
TNPO2	2	0.773	1.66e-05	1.26	8.15e-08	ProteinLoc	ProteinLoc
TOMM20	5	-0.673	6.32e-10	-0.535	7.77e-13	ProteinLoc	ProteinLoc
TP53INP1	2	0.617	0.00122	NA	NA	NA	NA
TPM4	2	0.681	3.28e-11	0.745	4.38e-14	NA	NA
TRA2B	5	-0.662	3.26e-06	NA	NA	RNAproc	NA
TRAF7	3	-0.77	9.53e-06	NA	NA	Metabolic	NA
TRIM24	5	-0.534	0.00333	NA	NA	NA	NA
TRIM25	2	0.63	1.03e-11	NA	NA	NA	NA
TRIM71	2	NA	NA	0.963	1.36e-09	NA	RNAproc
TSPAN14	2	-0.561	9.6e-05	NA	NA	ProteinLoc	NA
TSPAN6	3	1.44	2.07e-36	NA	NA	NA	NA
TSR2	2	-0.719	8.96e-05	NA	NA	RNAproc	NA
TTLL4	2	NA	NA	0.677	1.26e-06	NA	NA
TUBA1B	2	NA	NA	-0.598	6.01e-48	NA	NA
TUBB	2	-0.595	7.34e-47	NA	NA	NA	NA
TUBGCP2	2	-1.23	1.68e-13	NA	NA	NA	NA
TYMS	2	NA	NA	-0.662	0.000849	NA	Metabolic
TYW3	3	NA	NA	0.543	0.00622	NA	RNAproc
U2SURP	5	0.682	2.91e-05	0.808	0.000579	RNAproc	RNAproc
UBE2F	2	-0.525	0.00548	NA	NA	Metabolic	NA
UBE2J2	2	-0.502	0.000172	NA	NA	Metabolic	NA
UBE2V1	3	NA	NA	0.586	5.4e-06	NA	NA
UBE2Z	2	NA	NA	0.78	1.82e-07	NA	Metabolic
UBE3A	4	-0.569	0.000414	NA	NA	Metabolic	NA
UBFD1	3	-2.79	1.45e-101	NA	NA	NA	NA
UFM1	3	NA	NA	0.805	8.24e-09	NA	NA
UGT2B10	4	NA	NA	-0.514	0.00802	NA	Metabolic
UNC50	2	NA	NA	-0.817	4.39e-09	NA	ProteinLoc
UPF1	2	NA	NA	0.649	0.000497	NA	NA
URB1	2	1.03	4.78e-07	1.35	1.08e-09	RNAproc	RNAproc
URM1	2	-1.02	1.76e-09	-1.13	5.22e-10	RNAproc	RNAproc
USP13	4	NA	NA	0.888	1.16e-06	NA	Metabolic
USP14	4	-0.772	1.66e-07	-0.638	0.000305	Metabolic	Metabolic
USP24	3	NA	NA	0.711	0.000279	NA	Metabolic
USP31	2	NA	NA	0.848	2.78e-07	NA	Metabolic
USP47	3	0.614	0.00102	NA	NA	Metabolic	NA
USP7	6	NA	NA	0.597	6.04e-07	NA	Metabolic
UTP11	2	NA	NA	0.596	0.00108	NA	RNAproc
VAMP2	2	-0.961	1.32e-06	-0.717	0.00193	ProteinLoc	ProteinLoc
VAV2	2	NA	NA	-0.66	1.91e-11	NA	NA
VAV3	2	0.826	0.00189	1.14	7.56e-05	NA	NA
VCL	2	NA	NA	0.971	4.85e-13	NA	ProteinLoc
VDAC1	2	-0.816	1.6e-09	-1.26	8.34e-23	NA	NA
VDAC3	2	NA	NA	-0.824	8.83e-09	NA	NA
VEGFA	3	NA	NA	-0.745	0.00779	NA	Secreted
VEZF1	3	NA	NA	0.953	6.16e-06	NA	TFs
VHL	3	1.41	1.63e-15	NA	NA	NA	NA
VKORC1L1	4	0.685	0.00338	0.837	0.000708	ER	ER
VMP1	5	0.586	1.17e-07	0.873	1.29e-10	ER;ProteinLoc	ER;ProteinLoc
VPS54	3	NA	NA	-0.86	1.84e-06	NA	ProteinLoc
VSNL1	4	-0.55	0.00045	NA	NA	NA	NA
WAC	4	-0.734	1.8e-16	-0.527	9.47e-09	NA	NA
WDFY2	2	NA	NA	0.58	0.000103	NA	NA
WDR26	4	NA	NA	0.874	1.06e-05	NA	NA
WDR82	2	NA	NA	0.594	4.24e-06	NA	NA
WIPI2	3	NA	NA	0.76	9.6e-05	NA	ProteinLoc
WNK1	2	NA	NA	0.609	4.01e-05	NA	ProteinLoc
WWTR1	3	0.708	3.75e-05	NA	NA	NA	NA
XRCC5	4	-0.571	4.12e-10	NA	NA	ProteinLoc	ProteinLoc
YBX1	3	1.64	1.56e-112	1.53	1e-78	ER;ProteinLoc;RNAproc;TFs	ER;ProteinLoc;RNAproc;TFs
YIPF4	3	-0.55	1.32e-06	NA	NA	NA	NA
YIPF5	3	NA	NA	0.698	7.54e-07	NA	ER;ProteinLoc
YTHDF2	4	1.49	9.45e-20	1.07	3.67e-08	NA	NA
YWHAB	4	-0.968	3.72e-34	1.58	9.51e-61	ProteinLoc	ProteinLoc
YWHAG	2	-0.567	1.25e-10	NA	NA	ProteinLoc	NA
YWHAQ	3	-0.759	7.91e-18	-0.691	1.5e-11	ProteinLoc	ProteinLoc
YWHAZ	3	0.567	2.91e-05	-0.561	8.54e-06	ProteinLoc	ProteinLoc
YY1	4	NA	NA	1.02	0.000419	NA	TFs
ZC3H11A	2	NA	NA	-0.52	0.00713	NA	NA
ZDHHC7	2	-0.747	7.44e-15	NA	NA	Metabolic;ProteinLoc	NA
ZFP91	2	NA	NA	0.824	2.71e-05	NA	TFs
ZMAT3	4	0.74	2.89e-07	0.687	8.18e-06	ProteinLoc	ProteinLoc
ZMYND8	3	0.687	1.89e-07	NA	NA	ProteinLoc	NA
ZNF106	3	NA	NA	0.725	0.000752	NA	NA
ZNF12	2	NA	NA	0.677	0.00741	NA	NA
ZNF24	4	0.626	4.08e-05	0.512	3.31e-05	TFs	TFs
ZNF362	2	NA	NA	0.755	0.00176	NA	TFs
ZNF460	2	NA	NA	0.507	2.23e-07	NA	TFs
ZNF512B	3	NA	NA	0.757	6.78e-05	NA	TFs
ZNF550	2	NA	NA	-0.832	0.000217	NA	NA
ZNF581	2	-0.825	2.82e-07	0.594	0.00332	TFs	TFs
ZNF721	2	NA	NA	-0.584	0.00577	NA	TFs
ZNRF1	3	NA	NA	0.511	0.00372	NA	Metabolic
ZNRF3	2	0.63	6.74e-06	0.641	8.23e-05	NA	NA
ZZEF1	2	NA	NA	0.91	0.000529	NA	NA
