# Supplementary material for: Altered polyadenylation site usage in SERPINA1 3’UTR in response to cellular stress affects A1AT protein expression
Source: Sci Rep. 2025 Jul 2;15:23510. doi: 10.1038/s41598-025-07569-3 (PMC12222872; doi:10.1038/s41598-025-07569-3)
Supplement: Supplementary file 3 — Supplementary Material 3 [file 41598_2025_7569_MOESM3_ESM.xlsx]

## Sheet: 2025-5-20_NewSupplementalFigure
Gene	log2FC_4hr	log2CPM_4hr	FDR_4hr	log2FC_24hr	log2CPM_24hr	FDR_24hr	EnrichmentPathway_4hr	EnrichmentPathway_24hr
A2M	NA	8.18	NA	1.1	8.18	0.0115	NA	Secreted
A2M-AS1	NA	3.22	NA	1.53	3.22	0.000417	NA	NA
ABCC6P2	NA	2.96	NA	-1.01	2.96	0.00362	NA	NA
ABCG2	NA	3.72	NA	-1.04	3.72	0.000679	NA	Metabolic
ABHD12	NA	4.86	NA	-1.17	4.86	7.66e-06	NA	Metabolic
ABLIM3	NA	2.77	NA	1.13	2.77	6.83e-05	NA	NA
ACTA1	NA	3.39	NA	1.42	3.39	0.0441	NA	NA
ADA	-1.33	NA	0.0068	NA	NA	NA	Metabolic	NA
ADAMTS13	NA	1.52	NA	-1.47	1.52	0.00796	NA	Secreted
ADAMTS6	-1.29	NA	0.00986	NA	NA	NA	Secreted	NA
ADCY9	NA	5.03	NA	1.04	5.03	1.35e-09	NA	Metabolic
ADH4	NA	5.38	NA	-1.06	5.38	1.08e-10	NA	Metabolic
AGPAT2	NA	1.51	NA	1.55	1.51	0.0113	NA	Metabolic
AGT	NA	10.9	NA	1.23	10.9	9.1e-15	NA	Metabolic;Secreted
AGTR1	NA	2.44	NA	1.28	2.44	0.00826	NA	NA
AHR	NA	5.68	NA	1.12	5.68	1.41e-05	NA	TFs
AIF1	NA	2.35	NA	-1.58	2.35	0.00425	NA	NA
AK4P3	NA	2.7	NA	-1.07	2.7	0.0154	NA	NA
AKR1B1	NA	6.08	NA	-1.06	6.08	0.00628	NA	Metabolic
AKR1B10	NA	5.96	NA	-2.6	5.96	1.07e-09	NA	Metabolic;Secreted
AKR1D1	NA	4.78	NA	-1.61	4.78	5.62e-16	NA	Metabolic
ALDH1A1	NA	7.06	NA	-1.31	7.06	3.68e-19	NA	Metabolic
ALDH1L1	NA	2.72	NA	-1.01	2.72	0.0195	NA	Metabolic
AMACR	NA	2.45	NA	-1.14	2.45	0.0274	NA	Metabolic
ANG	NA	7.69	NA	1.19	7.69	2.49e-07	NA	Secreted
ANGPTL2	NA	1.91	NA	1.07	1.91	0.0259	NA	Secreted
ANK2	NA	2.38	NA	-1.09	2.38	0.00315	NA	ProteinLoc
ANKRD1	NA	6.65	NA	-1.44	6.65	5.4e-08	NA	NA
ANKRD16	NA	2.41	NA	-1.16	2.41	0.0126	NA	ER;RNAproc
ANLN	NA	3.82	NA	-2.04	3.82	0.000566	NA	NA
ANXA2R	-1.53	NA	0.0118	NA	NA	NA	NA	NA
AP1M2	NA	5.81	NA	-2.23	5.81	9.75e-06	NA	ProteinLoc
APOL1	NA	5.3	NA	1.04	5.3	0.000286	NA	Secreted
APOL2	1.27	3.91	1.32e-11	1.56	3.91	8.96e-17	NA	NA
APOL3	1.15	NA	0.0139	NA	NA	NA	NA	NA
APOL6	1.5	5.02	3.43e-06	1.41	5.02	4.47e-05	NA	NA
AQP3	NA	4.6	NA	1.3	4.6	0.00215	NA	Metabolic
AQP8	NA	1.92	NA	-1.83	1.92	0.0304	NA	Metabolic
ARFGAP3	NA	6.06	NA	1.05	6.06	4.75e-14	NA	ProteinLoc
ARHGAP11A	NA	4.34	NA	-2.56	4.34	0.000574	NA	NA
ARHGAP26	NA	4.17	NA	-1.02	4.17	6.91e-06	NA	NA
ARHGEF10L	NA	7.12	NA	1.11	7.12	2.44e-06	NA	NA
ARHGEF39	NA	1.89	NA	-1.41	1.89	0.0207	NA	NA
ASB9	NA	2.85	NA	-2.06	2.85	7.93e-07	NA	NA
ASF1B	NA	1.37	NA	-3.54	1.37	0.00269	NA	NA
ASPM	NA	4.14	NA	-2.7	4.14	0.000143	NA	NA
ATAD2	NA	6.09	NA	-1.16	6.09	0.00429	NA	NA
ATG9B	-1.25	1.45	0.0209	-1.55	1.45	0.00589	Metabolic;ProteinLoc	Metabolic;ProteinLoc
ATP10D	NA	1.97	NA	1.14	1.97	0.00319	NA	NA
ATP11A	NA	5.47	NA	1.08	5.47	9.84e-14	NA	Metabolic
AUNIP	NA	2.63	NA	-2.18	2.63	0.00883	NA	NA
AURKA	NA	7.22	NA	-1.86	7.22	0.000777	NA	ProteinLoc
AURKB	NA	7.1	NA	-2.34	7.1	0.00155	NA	ProteinLoc
AVPI1	NA	4.06	NA	1.14	4.06	1.35e-09	NA	NA
AXL	-1.24	2.59	0.0119	-1.66	2.59	0.00126	NA	NA
B3GAT1-DT	2.05	1.13	2.49e-05	2.07	1.13	4.43e-05	NA	NA
B3GNT3	NA	3.77	NA	1.2	3.77	3.23e-05	NA	Metabolic
BAAT	NA	3.92	NA	-2.33	3.92	0.0305	NA	Metabolic
BAHCC1	-1.07	NA	0.0343	NA	NA	NA	NA	NA
BAMBI	NA	3.52	NA	1.29	3.52	1.45e-09	NA	NA
BARD1	NA	4.87	NA	-1.12	4.87	0.03	NA	Metabolic
BCAS1	NA	3.15	NA	-1.08	3.15	0.00185	NA	NA
BCLAF1P2	NA	2.15	NA	-1.24	2.15	0.0226	NA	NA
BCS1L	NA	3.63	NA	-1.06	3.63	0.0156	NA	ProteinLoc
BCYRN1	NA	4	NA	-1.17	4	0.00513	NA	NA
BHMT	NA	1.06	NA	-2.69	1.06	0.0119	NA	Metabolic
BICC1	1.01	NA	0.00245	NA	NA	NA	NA	NA
BIRC5	NA	6.83	NA	-2.52	6.83	0.000626	NA	NA
BOLA3	NA	2.75	NA	-1.98	2.75	0.00506	NA	NA
BRCA1	NA	4.42	NA	-2.33	4.42	0.000338	NA	NA
BRCA2	NA	3.25	NA	-1.34	3.25	0.0296	NA	ProteinLoc
BRIP1	NA	4.04	NA	-2.18	4.04	0.000597	NA	NA
BUB1	NA	3.57	NA	-2.39	3.57	0.000602	NA	NA
BUB1B	NA	3.74	NA	-2.62	3.74	3.16e-05	NA	ProteinLoc
C17orf67	1.38	NA	0.00155	NA	NA	NA	Secreted	NA
C19orf48	NA	4.47	NA	-1.15	4.47	0.00638	NA	NA
C1orf109	NA	2.32	NA	-1.15	2.32	0.0113	NA	NA
C1QTNF3	NA	1.95	NA	1.28	1.95	0.00157	NA	Secreted
C1R	1.87	2.16	3.86e-07	3.62	2.16	2.71e-38	NA	NA
C1RL	NA	5.64	NA	1.68	5.64	7.33e-19	NA	Secreted
C1S	NA	3.19	NA	1.74	3.19	1.12e-13	NA	Secreted
C2	NA	6.45	NA	1.02	6.45	2e-05	NA	Secreted
C21orf58	NA	2.24	NA	-1.82	2.24	0.018	NA	NA
C3	NA	9.65	NA	1.58	9.65	3.66e-22	NA	Secreted
C4BPA	NA	6.5	NA	1.43	6.5	0.000225	NA	Secreted
C4orf46	NA	3.43	NA	-1.41	3.43	0.00225	NA	NA
C5	NA	6.96	NA	2.22	6.96	8.35e-31	NA	Secreted
C8A	NA	3.11	NA	1.01	3.11	6.73e-05	NA	Secreted
C8B	NA	2.3	NA	2.2	2.3	2.4e-08	NA	Secreted
CA14	NA	2.91	NA	-1.38	2.91	0.00064	NA	Metabolic
CASP16P	NA	1.09	NA	-2.37	1.09	0.00684	NA	NA
CASP4	NA	4.88	NA	1.09	4.88	0.000129	NA	NA
CBWD6	NA	1.56	NA	-1.28	1.56	0.0233	NA	NA
CCDC134	NA	1.91	NA	-1.1	1.91	0.0109	NA	Secreted
CCDC15	NA	1.66	NA	-1.39	1.66	0.013	NA	NA
CCDC150	NA	3.44	NA	-1.26	3.44	4.56e-07	NA	NA
CCDC34	NA	6.33	NA	-1.47	6.33	0.00498	NA	NA
CCL20	NA	8.81	NA	1.06	8.81	0.000816	NA	Secreted
CCNA2	NA	4.66	NA	-2.7	4.66	0.00056	NA	NA
CCNB1	NA	5.35	NA	-2.43	5.35	3.49e-05	NA	NA
CCNB2	NA	5.71	NA	-2.21	5.71	0.000151	NA	NA
CCNF	NA	2.7	NA	-1.49	2.7	0.000903	NA	NA
CCPG1	-1.23	NA	5.17e-05	NA	NA	NA	ER	NA
CCR10	1.16	1.62	0.0285	1.39	1.62	0.0048	ER	ER
CD19	NA	1.97	NA	-1.15	1.97	0.0455	NA	NA
CD24	NA	5.9	NA	1	5.9	2.17e-05	NA	ProteinLoc
CD9	NA	5.88	NA	1.07	5.88	0.00261	NA	NA
CDC20	NA	4.22	NA	-2.59	4.22	0.000358	NA	NA
CDC20P1	NA	1.95	NA	-2.82	1.95	0.00243	NA	NA
CDC25A	NA	4.74	NA	-2	4.74	0.00263	NA	NA
CDC25C	NA	3.85	NA	-2.1	3.85	0.00283	NA	NA
CDC45	NA	2.84	NA	-2.31	2.84	0.00741	NA	NA
CDC6	NA	5.37	NA	-2.26	5.37	0.00568	NA	NA
CDCA2	NA	3.15	NA	-3.06	3.15	7.73e-05	NA	NA
CDCA3	NA	4.6	NA	-2.28	4.6	0.000581	NA	NA
CDCA5	NA	4.55	NA	-2.42	4.55	8.91e-06	NA	NA
CDCA7	NA	5.95	NA	-1.7	5.95	0.0378	NA	NA
CDCA8	NA	5.2	NA	-2.29	5.2	0.000152	NA	NA
CDK1	NA	6.3	NA	-2.49	6.3	0.000546	NA	ProteinLoc
CDK11B	-1.38	NA	0.0275	NA	NA	NA	NA	NA
CDK2	NA	5.4	NA	-1.36	5.4	0.00466	NA	NA
CDKN2C	NA	2.61	NA	-1.98	2.61	0.00521	NA	NA
CDKN3	NA	4.1	NA	-1.04	4.1	0.0133	NA	NA
CDT1	NA	5.15	NA	-2.01	5.15	0.000979	NA	NA
CEBPD	2.19	6.15	1.51e-13	2.91	6.15	1.89e-22	TFs	TFs
CEMIP	-1.46	NA	5.02e-05	NA	NA	NA	ER;Secreted	NA
CENPA	NA	3.9	NA	-2.26	3.9	0.000338	NA	ProteinLoc
CENPE	NA	3.81	NA	-2.3	3.81	0.000338	NA	NA
CENPF	NA	5.9	NA	-2.74	5.9	0.000257	NA	ProteinLoc
CENPH	NA	3.17	NA	-1.3	3.17	0.0163	NA	NA
CENPI	NA	3.42	NA	-2.41	3.42	0.000348	NA	NA
CENPK	NA	3.17	NA	-2.34	3.17	0.000983	NA	NA
CENPM	NA	3.34	NA	-2.11	3.34	0.00759	NA	NA
CENPN	NA	2.95	NA	-1.68	2.95	0.00248	NA	NA
CENPQ	NA	2.76	NA	-1.59	2.76	7.46e-05	NA	NA
CENPU	NA	3.26	NA	-2.67	3.26	0.00038	NA	NA
CENPW	NA	5.06	NA	-1.56	5.06	0.00352	NA	NA
CEP112	NA	1.6	NA	1.14	1.6	0.00906	NA	NA
CEP135	NA	2.96	NA	-1.19	2.96	0.0225	NA	NA
CEP152	NA	3.97	NA	-1.96	3.97	0.0102	NA	NA
CEP192	NA	2.76	NA	-1.27	2.76	0.00108	NA	ProteinLoc
CEP55	NA	3.13	NA	-2.39	3.13	0.000835	NA	ProteinLoc
CES1	1.12	NA	0.00017	NA	NA	NA	ER;Metabolic	NA
CES3	NA	2.32	NA	-1.51	2.32	0.00119	NA	ER;Metabolic
CFI	NA	8.32	NA	1.61	8.32	2.42e-19	NA	Secreted
CGNL1	NA	3.76	NA	-1.14	3.76	0.00156	NA	ProteinLoc
CHAF1A	NA	3.88	NA	-2.38	3.88	0.000768	NA	NA
CHAF1B	NA	3.31	NA	-2.13	3.31	0.00144	NA	NA
CHEK1	NA	4.17	NA	-2.62	4.17	9.99e-05	NA	NA
CHTF18	NA	2.26	NA	-1.72	2.26	0.0226	NA	NA
CIDEC	NA	3.56	NA	-1.77	3.56	1.65e-07	NA	NA
CIP2A	NA	2.85	NA	-2.07	2.85	0.00585	NA	NA
CISH	1.65	2.48	2.15e-13	1.85	2.48	1.88e-16	NA	NA
CIT	NA	2.66	NA	-2.19	2.66	0.00188	NA	NA
CKAP2L	NA	3.65	NA	-1.68	3.65	0.0309	NA	NA
CKB	NA	5.85	NA	-1.15	5.85	0.0244	NA	Metabolic
CKS1B	NA	8.2	NA	-1.47	8.2	0.00717	NA	NA
CKS2	NA	4.9	NA	-1.29	4.9	3.46e-05	NA	NA
CLCN5	NA	4.68	NA	-1.16	4.68	5.08e-09	NA	NA
CLDN11	-1	2.57	0.0123	-1.27	2.57	0.00218	NA	NA
CLDN2	1.06	NA	0.000356	NA	NA	NA	NA	NA
CLIP2	NA	2.52	NA	1.22	2.52	1.74e-05	NA	NA
CLMN	NA	4.25	NA	1.66	4.25	7.18e-12	NA	NA
CLSPN	NA	4.18	NA	-2.39	4.18	0.00317	NA	NA
CMSS1	NA	4.12	NA	-1.93	4.12	0.000229	NA	NA
CNN2	-1.51	NA	0.0369	NA	NA	NA	NA	NA
CNTNAP1	NA	3.18	NA	1.86	3.18	2e-18	NA	ProteinLoc
CNTNAP3	NA	2.04	NA	1.4	2.04	2.04e-05	NA	NA
CNTNAP3B	NA	2.76	NA	1.06	2.76	0.000651	NA	NA
COA6-AS1	NA	1.32	NA	-1.94	1.32	0.00896	NA	NA
COQ3	NA	2.14	NA	-2.3	2.14	0.00228	NA	Metabolic
CP	NA	5.19	NA	1.7	5.19	3.37e-31	NA	Metabolic;Secreted
CPLX1	NA	1.92	NA	1.57	1.92	0.000185	NA	ProteinLoc
CPLX2	-1.64	4.93	0.000105	-1.1	4.93	0.0201	NA	NA
CPN1	NA	4.96	NA	1.01	4.96	1.67e-07	NA	Secreted
CPT1A	1.16	5.64	0.000289	1.51	5.64	1.4e-06	Metabolic	Metabolic
CRACD	NA	1.44	NA	-1.53	1.44	0.0127	NA	NA
CRIP2	-1.2	2.78	0.00442	-1.1	2.78	0.0126	NA	NA
CSF3R	1.15	3.41	0.000195	1.69	3.41	2.46e-09	NA	NA
CSGALNACT1	NA	2.27	NA	1.21	2.27	6.5e-06	NA	Metabolic
CSNK2A3	NA	1.3	NA	-1.34	1.3	0.0441	NA	NA
CSRP1	NA	3.09	NA	-3.01	3.09	0.00032	NA	NA
CTHRC1	NA	4.57	NA	1.05	4.57	6.07e-06	NA	Secreted
CTXND1	1.09	2.16	0.0259	1.09	2.16	0.0258	NA	NA
CXCL2	3.73	2.99	1.25e-17	4.22	2.99	8.31e-22	Secreted	Secreted
CYB561	1.27	3.15	1.97e-05	1.31	3.15	2.05e-05	NA	NA
CYP19A1	NA	2.82	NA	-1.01	2.82	0.0272	NA	Metabolic
CYP24A1	NA	3.15	NA	-1.35	3.15	0.00533	NA	Metabolic
CYP2S1	-1.12	2.5	0.041	-1.29	2.5	0.0205	ER;Metabolic	ER;Metabolic
CYP4F12	NA	4.51	NA	-1.25	4.51	3.99e-08	NA	Metabolic
CYP7A1	1.65	NA	0.0227	NA	NA	NA	Metabolic	NA
DAB2	-1.14	5.05	0.00503	-2.33	5.05	3.83e-08	ProteinLoc	ProteinLoc
DBF4	NA	3.24	NA	-1.83	3.24	0.000426	NA	NA
DCK	NA	2.64	NA	-1.47	2.64	0.000456	NA	Metabolic
DCLRE1B	NA	2.9	NA	-1.07	2.9	0.0133	NA	NA
DDIAS	NA	1.91	NA	-4.05	1.91	1.58e-05	NA	NA
DEPDC1	NA	3.63	NA	-2.35	3.63	0.00139	NA	NA
DGAT1	NA	5.33	NA	-1.01	5.33	0.000375	NA	ER;Metabolic
DGAT2	NA	4.77	NA	-1.09	4.77	1.02e-09	NA	Metabolic
DHFR	NA	4.02	NA	-1.37	4.02	0.014	NA	Metabolic
DHRS11	NA	5.1	NA	-1.79	5.1	7.88e-05	NA	Secreted
DIAPH3	NA	3.15	NA	-2.91	3.15	0.000154	NA	NA
DLEU2	NA	2.82	NA	-1.41	2.82	0.0142	NA	NA
DLG5	NA	1.6	NA	-1.94	1.6	0.00337	NA	ProteinLoc
DLGAP1-AS1	NA	3.29	NA	1.03	3.29	0.00226	NA	NA
DLGAP1-AS2	NA	3.73	NA	1.28	3.73	1.66e-09	NA	NA
DLGAP5	NA	3.18	NA	-2.79	3.18	0.000118	NA	NA
DLX2	1.62	2.2	4.65e-06	1.3	2.2	0.00136	TFs	TFs
DNAJB9	1	5.95	0.000853	1.46	5.95	2.78e-07	ER	ER
DNAJC12	NA	5.08	NA	1.32	5.08	1.01e-08	NA	NA
DNMT3B	NA	3.07	NA	-1.66	3.07	0.000975	NA	Metabolic;TFs
DSN1	NA	5.87	NA	-1.54	5.87	0.00256	NA	NA
DTL	NA	3.67	NA	-3.01	3.67	0.00131	NA	NA
DTX3L	1.29	5.33	7.53e-13	1.38	5.33	3.61e-13	ProteinLoc	ProteinLoc
DTYMK	NA	5.71	NA	-1.6	5.71	0.00261	NA	Metabolic
DUT	NA	6.38	NA	-1.07	6.38	0.00196	NA	Metabolic
E2F2	NA	3.38	NA	-2.73	3.38	0.00155	NA	TFs
E2F7	NA	1.86	NA	-2.05	1.86	0.00764	NA	TFs
E2F8	NA	2.21	NA	-2.99	2.21	0.00466	NA	TFs
EBF4	NA	1.04	NA	1.58	1.04	0.00447	NA	TFs
ECT2	NA	4.04	NA	-1.48	4.04	0.00648	NA	ProteinLoc
EFCAB11	NA	4.38	NA	-1.02	4.38	0.000268	NA	NA
EFNA1	1	8.23	2.19e-11	1.11	8.23	2.05e-12	Secreted	Secreted
ELF3	1.29	4.54	0.000383	1.47	4.54	5.12e-05	TFs	TFs
ELF3-AS1	1.26	1.91	0.000356	1.62	1.91	6.06e-07	NA	NA
EMC3-AS1	-1.51	1.94	0.0374	-1.75	1.94	0.0189	NA	NA
ENSG00000213062	NA	2.57	NA	-1.03	2.57	0.0296	NA	NA
ENSG00000215158	NA	1.61	NA	1.32	1.61	0.00337	NA	NA
ENSG00000216775	NA	3.16	NA	-1.11	3.16	0.00171	NA	NA
ENSG00000223884	NA	2.32	NA	1.06	2.32	0.00242	NA	NA
ENSG00000224417	-1.06	NA	0.0485	NA	NA	NA	NA	NA
ENSG00000227896	NA	2.08	NA	-1.08	2.08	0.0402	NA	NA
ENSG00000228818	NA	1.83	NA	-1.83	1.83	0.00453	NA	NA
ENSG00000233968	1.05	NA	0.000272	NA	NA	NA	NA	NA
ENSG00000234589	NA	2.49	NA	-1.34	2.49	0.0104	NA	NA
ENSG00000235586	NA	1.24	NA	-1.48	1.24	0.0419	NA	NA
ENSG00000238260	1.3	0.881	0.0429	1.33	0.881	0.0348	NA	NA
ENSG00000238290	NA	1.16	NA	1.5	1.16	0.000836	NA	NA
ENSG00000240499	1.68	1.6	0.000214	1.44	1.6	0.00415	NA	NA
ENSG00000240695	NA	1.61	NA	-1.61	1.61	0.0121	NA	NA
ENSG00000241556	-1.26	NA	0.0152	NA	NA	NA	NA	NA
ENSG00000241772	NA	1.91	NA	1.03	1.91	0.0109	NA	NA
ENSG00000249592	NA	1.74	NA	1.14	1.74	0.00118	NA	NA
ENSG00000250098	1.28	1.05	0.0173	1.38	1.05	0.00796	NA	NA
ENSG00000253683	NA	2.34	NA	-1.16	2.34	0.0278	NA	NA
ENSG00000255745	NA	1.04	NA	1.44	1.04	0.00492	NA	NA
ENSG00000255928	1.01	NA	0.0261	NA	NA	NA	NA	NA
ENSG00000258168	NA	2.29	NA	1.02	2.29	0.00359	NA	NA
ENSG00000258490	1.05	NA	0.0138	NA	NA	NA	NA	NA
ENSG00000260160	1.22	NA	0.0143	NA	NA	NA	NA	NA
ENSG00000260573	-1.27	3.05	0.0285	-2.15	3.05	0.000349	NA	NA
ENSG00000260604	-1.52	1.74	0.00316	-1.05	1.74	0.0488	NA	NA
ENSG00000266538	1.01	NA	0.0277	NA	NA	NA	NA	NA
ENSG00000266709	NA	1.57	NA	-1.19	1.57	0.0494	NA	NA
ENSG00000266944	NA	1.73	NA	-1.49	1.73	0.0338	NA	NA
ENSG00000267449	1.16	NA	0.00999	NA	NA	NA	NA	NA
ENSG00000267607	1.26	1.21	0.0167	2.03	1.21	6.11e-07	NA	NA
ENSG00000268205	NA	5.87	NA	1.03	5.87	1.28e-13	NA	NA
ENSG00000269399	NA	2	NA	-1.15	2	0.0181	NA	NA
ENSG00000270504	1.28	4.44	2.62e-09	1.46	4.44	3.33e-11	NA	NA
ENSG00000271771	1.75	NA	9.92e-05	NA	NA	NA	NA	NA
ENSG00000273066	-1.11	NA	0.0261	NA	NA	NA	NA	NA
ENSG00000273174	NA	1.53	NA	1.36	1.53	0.0271	NA	NA
ENSG00000273437	NA	2.16	NA	1.08	2.16	0.00482	NA	NA
ENSG00000275437	NA	1.65	NA	-1.63	1.65	0.0154	NA	NA
ENSG00000276672	NA	1.59	NA	-2.63	1.59	0.00137	NA	NA
ENSG00000276980	3.67	3.98	8.58e-39	3.16	3.98	1.06e-25	NA	NA
ENSG00000279692	-1.45	2.8	0.00199	-1.1	2.8	0.0278	NA	NA
ENSG00000279700	1.34	NA	0.015	NA	NA	NA	NA	NA
ENSG00000280254	-1.19	NA	0.0491	NA	NA	NA	NA	NA
ENSG00000285744	1.72	NA	0.00142	NA	NA	NA	NA	NA
ENSG00000286714	NA	5.56	NA	1.1	5.56	3.25e-09	NA	NA
ENSG00000287104	NA	1.61	NA	1.19	1.61	0.0176	NA	NA
ENSG00000287260	NA	2.24	NA	-1.32	2.24	0.0418	NA	NA
ENSG00000287668	NA	1.41	NA	-2.97	1.41	0.000711	NA	NA
ENSG00000288824	1.12	4.9	0.000143	1.5	4.9	1.42e-07	NA	NA
ENSG00000288826	1.09	NA	0.04	NA	NA	NA	NA	NA
ENSG00000288846	NA	1.92	NA	1.28	1.92	0.0197	NA	NA
ENSG00000289042	NA	1.45	NA	-1.1	1.45	0.0499	NA	NA
ENSG00000289119	NA	1.51	NA	-1.92	1.51	0.0241	NA	NA
ENSG00000289164	-1.2	NA	0.0454	NA	NA	NA	NA	NA
ENSG00000289194	NA	3.67	NA	-1.07	3.67	0.0346	NA	NA
ENSG00000289357	NA	2.48	NA	-2.6	2.48	0.00188	NA	NA
ENSG00000289520	1.03	1.4	0.0433	1.31	1.4	0.00418	NA	NA
ENSG00000289579	-1.28	NA	0.0494	NA	NA	NA	NA	NA
EPO	NA	3.02	NA	-2.14	3.02	0.000274	NA	Secreted
ERCC6L	NA	1.69	NA	-3.07	1.69	0.00219	NA	NA
ERP27	NA	1.35	NA	-1.91	1.35	0.0432	NA	NA
ERRFI1	NA	6.66	NA	1.05	6.66	2.96e-14	NA	ProteinLoc
ESAM	NA	1.88	NA	-1.25	1.88	0.0344	NA	ProteinLoc
ESCO2	NA	2.44	NA	-2.86	2.44	0.000602	NA	Metabolic;ProteinLoc
ESPL1	NA	3.36	NA	-1.94	3.36	9.53e-05	NA	NA
ETFBKMT	-1.57	NA	0.0129	NA	NA	NA	NA	NA
ETV6	1.01	3.7	0.00274	1.41	3.7	6.57e-06	TFs	TFs
EVA1A-AS	NA	2.12	NA	2.2	2.12	3.18e-07	NA	NA
EXO1	NA	2.27	NA	-3.59	2.27	7.77e-05	NA	NA
EXOSC9	NA	3.09	NA	-1.49	3.09	0.011	NA	RNAproc
EXT1	NA	5.38	NA	1.16	5.38	1.25e-10	NA	Metabolic
EZH2	NA	3.95	NA	-1.37	3.95	0.0137	NA	Metabolic;ProteinLoc
FAAP24	NA	2.06	NA	-1.38	2.06	0.0436	NA	NA
FABP1	1.25	11.9	3.31e-05	2.2	11.9	5.03e-15	Metabolic	Metabolic
FADS2	NA	4.5	NA	-1.1	4.5	0.00739	NA	ER;Metabolic
FADS3	NA	4	NA	1.03	4	4.57e-07	NA	Metabolic
FAM111B	NA	3.33	NA	-2.74	3.33	0.000274	NA	NA
FAM135A	NA	4.63	NA	1.1	4.63	7e-13	NA	NA
FAM13A	-1.32	NA	0.00031	NA	NA	NA	NA	NA
FAM161A	NA	2.92	NA	-1.38	2.92	0.00645	NA	NA
FAM169A	-1.47	3.56	0.00128	-1.82	3.56	0.000207	NA	NA
FAM177B	NA	1.03	NA	1.64	1.03	0.0263	NA	NA
FAM20A	1.52	3.98	2.84e-10	2.22	3.98	1.34e-21	Secreted	Secreted
FAM222A	NA	3.31	NA	-1.58	3.31	9.71e-07	NA	NA
FAM72D	NA	1.89	NA	-1.57	1.89	0.022	NA	NA
FAM83D	NA	5.67	NA	-1.69	5.67	0.00165	NA	ProteinLoc
FANCA	NA	3.72	NA	-1.28	3.72	0.0115	NA	NA
FANCD2	NA	4.02	NA	-2.1	4.02	0.00163	NA	NA
FANCG	NA	4.12	NA	-1.51	4.12	0.011	NA	NA
FANCI	NA	4.48	NA	-1.83	4.48	0.00032	NA	NA
FAUP1	NA	2.95	NA	-1.48	2.95	0.00663	NA	NA
FBLN5	1.82	NA	0.0043	NA	NA	NA	ProteinLoc;Secreted	NA
FBXO32	NA	1.61	NA	1.52	1.61	0.00475	NA	NA
FBXO43	NA	1.98	NA	-2.15	1.98	0.00506	NA	NA
FBXO5	NA	4.23	NA	-1.34	4.23	0.00482	NA	NA
FEM1A	NA	1.26	NA	-1.95	1.26	0.00494	NA	NA
FETUB	1.39	NA	0.0281	NA	NA	NA	Secreted	NA
FGA	1.94	11	4.65e-14	2.69	11	5.01e-25	ER;Metabolic;Secreted	ER;Metabolic;Secreted
FGB	2.12	9.68	2.04e-16	3.65	9.68	1.64e-44	ER;Secreted	ER;Secreted
FGG	1.67	10.4	3.31e-23	2.48	10.4	5.63e-47	ER;ProteinLoc;Secreted	ER;ProteinLoc;Secreted
FGL1	NA	7.8	NA	1.55	7.8	4.48e-17	NA	Secreted
FHIP1A	NA	3.31	NA	1.02	3.31	0.00032	NA	ProteinLoc
FICD	NA	2.91	NA	1.01	2.91	0.00018	NA	NA
FIGNL1	NA	3.43	NA	-1.4	3.43	0.00847	NA	NA
FILIP1L	NA	6.9	NA	1.52	6.9	8.35e-06	NA	NA
FLRT3	NA	3.39	NA	1.76	3.39	0.00106	NA	NA
FMNL2	NA	7.21	NA	1.01	7.21	8.83e-16	NA	NA
FOS	NA	2.88	NA	1.35	2.88	0.0152	NA	TFs
FRMD4B	NA	1.68	NA	-1.19	1.68	0.0428	NA	NA
FSCN1	-1.03	NA	0.000162	NA	NA	NA	NA	NA
FTLP3	NA	1.93	NA	-1.35	1.93	0.00906	NA	NA
FYN	-1.35	2.68	0.0129	-1.2	2.68	0.0337	NA	NA
FZD9	NA	1.69	NA	1.06	1.69	0.00731	NA	NA
GABRE	NA	3.91	NA	1.13	3.91	0.00521	NA	NA
GADD45B	NA	3.85	NA	1.05	3.85	0.000849	NA	NA
GALNT2	NA	6.22	NA	1.19	6.22	1.39e-18	NA	Metabolic
GASK1B-AS1	NA	1.59	NA	-1.31	1.59	0.0428	NA	NA
GATA2-AS1	NA	2.43	NA	-1.69	2.43	0.00108	NA	NA
GBP1	2.1	2.16	1.74e-08	1.51	2.16	0.000673	ProteinLoc	ProteinLoc
GBP2	NA	3.7	NA	1.08	3.7	0.000803	NA	ProteinLoc
GINS1	NA	4.88	NA	-2.04	4.88	0.00163	NA	NA
GINS2	NA	4.96	NA	-2.85	4.96	0.000673	NA	NA
GINS3	NA	3.35	NA	-1.56	3.35	0.0144	NA	NA
GK	NA	7.13	NA	1.31	7.13	8.1e-07	NA	Metabolic
GPAT3	NA	2.59	NA	-1.01	2.59	0.0136	NA	Metabolic
GPC3-AS1	1.02	NA	0.0111	NA	NA	NA	NA	NA
GPD1	NA	5.15	NA	-1.54	5.15	1.33e-17	NA	Metabolic
GPR119	NA	1.74	NA	1.16	1.74	0.0257	NA	ProteinLoc
GSTA1	2	1.86	0.0136	-3.3	1.86	0.0114	Metabolic	Metabolic
GTSE1	NA	3.54	NA	-2.93	3.54	0.000225	NA	NA
GXYLT2	NA	2.37	NA	-1.44	2.37	0.00604	NA	NA
H2AX	NA	6.25	NA	-2.17	6.25	0.000808	NA	ProteinLoc
H2AZ1	NA	9.01	NA	-1.15	9.01	0.0133	NA	NA
H2BC15	1.46	2.85	2.5e-08	1.41	2.85	5.2e-07	NA	NA
H4C3	-2.01	6.85	0.043	-3.32	6.85	0.00132	NA	NA
HAAO	NA	2.46	NA	-2	2.46	2.09e-08	NA	Metabolic
HAGLR	NA	4.49	NA	1.23	4.49	2.03e-17	NA	NA
HAMP	1.85	NA	5.04e-05	NA	NA	NA	Secreted	NA
HCAR1	NA	1.86	NA	-1.35	1.86	0.0291	NA	NA
HELLS	NA	5.68	NA	-1.98	5.68	0.00147	NA	NA
HID1	NA	2.5	NA	1.38	2.5	0.00472	NA	NA
HIVEP2	NA	4.01	NA	1.59	4.01	6.69e-09	NA	TFs
HJURP	NA	4.89	NA	-2.61	4.89	5.75e-05	NA	NA
HLTF	NA	2.18	NA	-1.23	2.18	0.0226	NA	Metabolic
HMBOX1-IT1	1.32	1.12	0.00999	1.31	1.12	0.0115	NA	NA
HMGB1P1	NA	6.03	NA	-1.2	6.03	0.0113	NA	NA
HMGB1P5	NA	4.35	NA	-1.25	4.35	0.011	NA	NA
HMGB2	NA	7.32	NA	-1.93	7.32	0.000879	NA	Secreted
HMGN1P38	NA	1.04	NA	-2.19	1.04	0.00976	NA	NA
HMMR	NA	3.74	NA	-2.38	3.74	0.000158	NA	NA
HMOX1	1.67	5.52	3.13e-17	1.61	5.52	3.04e-14	Metabolic	Metabolic
HP	3.26	7.06	3.49e-22	5.33	7.06	2.14e-52	Secreted	Secreted
HPR	1.34	1.33	0.00255	2.42	1.33	1.59e-13	Secreted	Secreted
HPS3	NA	1.6	NA	1.57	1.6	4.12e-05	NA	Metabolic
HPX	2.4	2.51	1.07e-10	2.37	2.51	1.13e-09	Secreted	Secreted
HS3ST5	NA	1.28	NA	1.27	1.28	0.0144	NA	Metabolic
HSP90AA2P	NA	4.67	NA	-1.07	4.67	0.00231	NA	NA
HSP90AB3P	-1.5	2.41	0.0106	-1.68	2.41	0.00644	NA	NA
HSPA1B	1.07	NA	2.95e-07	NA	NA	NA	NA	NA
ICAM1	NA	3.85	NA	1.18	3.85	4.6e-05	NA	NA
ID3	NA	6.18	NA	-1.93	6.18	4.79e-06	NA	TFs
IER5L	NA	1.37	NA	1.49	1.37	0.00062	NA	NA
IFITM2	1.1	6.68	2.48e-13	2.33	6.68	7.25e-59	NA	NA
IFITM3	NA	7.44	NA	1.96	7.44	8.33e-59	NA	NA
IFNGR1	1.24	5.56	5.68e-15	1.75	5.56	5e-28	NA	NA
IFT46	NA	2.68	NA	-1.64	2.68	0.0133	NA	NA
IGFBP1	NA	11.6	NA	1.78	11.6	0.000148	NA	Secreted
IGFBP3	NA	1.09	NA	1.5	1.09	0.0112	NA	Secreted
IGFLR1	1.72	1.22	0.000588	1.97	1.22	5.1e-05	NA	NA
IGSF23	NA	1.92	NA	-1.42	1.92	0.0107	NA	NA
IL17RC	1.28	NA	0.0137	NA	NA	NA	NA	NA
IL18	NA	1.82	NA	-2.3	1.82	0.000113	NA	Secreted
IL1R1	1.64	6.03	5.78e-13	2.77	6.03	3.74e-35	Secreted	Secreted
IL1R2	NA	1.15	NA	1.42	1.15	0.00607	NA	Secreted
IL34	NA	2.18	NA	1.17	2.18	0.00163	NA	Secreted
IL4R	1.03	6.35	5.63e-15	1.51	6.35	4.86e-30	Secreted	Secreted
INCENP	NA	2.28	NA	-1.94	2.28	0.022	NA	NA
IQGAP3	NA	2.92	NA	-2.85	2.92	0.000775	NA	NA
IRF1-AS1	1.33	1.29	0.0212	1.42	1.29	0.0115	NA	NA
IRF2BPL	NA	7.27	NA	1.43	7.27	8.83e-16	NA	NA
IRF5	-1.28	NA	0.0154	NA	NA	NA	TFs	NA
IRX3	NA	6.7	NA	1.63	6.7	8.62e-15	NA	TFs
ISM2	-1.67	NA	1.63e-06	NA	NA	NA	Secreted	NA
ITGA1	NA	5.26	NA	1.88	5.26	9.44e-24	NA	ER
ITGA10	-1.71	1.45	0.00999	-1.4	1.45	0.0392	ER	ER
ITGB3BP	NA	3.45	NA	-1.21	3.45	0.0122	NA	NA
ITIH3	NA	6.84	NA	1.35	6.84	0.000237	NA	Secreted
ITIH5	NA	3.78	NA	1.74	3.78	1.5e-21	NA	Secreted
ITPKA	NA	4.75	NA	-1.02	4.75	0.00263	NA	Metabolic
ITPR1	-1.02	NA	0.00723	NA	NA	NA	NA	NA
JAK3	1.45	3.11	6.26e-05	1.58	3.11	1.66e-05	NA	NA
JUNB	1.98	6.13	8.8e-12	2.34	6.13	3.58e-15	TFs	TFs
KANK2	NA	3.06	NA	-1.02	3.06	0.0132	NA	NA
KCNE3	NA	1.85	NA	-1.71	1.85	0.00482	NA	NA
KCNJ10	-1.36	NA	0.0402	NA	NA	NA	NA	NA
KCNMB4	NA	1.88	NA	2.59	1.88	5.54e-30	NA	NA
KHSRP	NA	9.63	NA	-1.05	9.63	0.0297	NA	RNAproc
KIF11	NA	3.97	NA	-2.3	3.97	0.00664	NA	NA
KIF13B	NA	2.14	NA	-1.18	2.14	0.0318	NA	ProteinLoc
KIF14	NA	3.64	NA	-2.03	3.64	0.00223	NA	ProteinLoc
KIF15	NA	3.26	NA	-2.7	3.26	0.000171	NA	NA
KIF18A	NA	1.66	NA	-1.74	1.66	0.0318	NA	ProteinLoc
KIF18B	NA	4.46	NA	-2.01	4.46	0.00598	NA	NA
KIF20A	NA	3.59	NA	-1.8	3.59	0.0074	NA	ProteinLoc
KIF20B	NA	4.58	NA	-1.88	4.58	0.00119	NA	ProteinLoc
KIF22	NA	6.11	NA	-2.42	6.11	3.71e-05	NA	NA
KIF23	NA	3.26	NA	-2.31	3.26	0.00193	NA	NA
KIF2C	NA	5.04	NA	-2.56	5.04	0.00047	NA	NA
KIF4A	NA	5.03	NA	-2.54	5.03	0.000342	NA	NA
KIFC1	NA	4.41	NA	-1.83	4.41	0.00152	NA	NA
KNSTRN	NA	5.47	NA	-1.26	5.47	0.00339	NA	NA
KNTC1	-1.19	3.31	0.0253	-1.46	3.31	0.00742	ProteinLoc	ProteinLoc
KPNA2	NA	7.38	NA	-1.45	7.38	0.000193	NA	ProteinLoc
KRTAP3-1	NA	4.15	NA	-1.9	4.15	0.00291	NA	NA
LAD1	NA	5.39	NA	-1.05	5.39	2.81e-08	NA	Secreted
LBX2	NA	1.64	NA	-1.26	1.64	0.0395	NA	TFs
LCN15	-2.08	1.54	0.00245	-2.42	1.54	0.00126	Secreted	Secreted
LDAF1	-2.51	NA	0.000448	NA	NA	NA	NA	NA
LFNG	-3.04	1.35	6.99e-05	-4.08	1.35	1.43e-05	NA	NA
LGALS2	NA	4.95	NA	-1.09	4.95	0.00175	NA	NA
LGALS3	NA	5.23	NA	-1.03	5.23	1.55e-06	NA	RNAproc;Secreted
LGMN	NA	4.98	NA	1.35	4.98	8.96e-25	NA	Metabolic
LIMK2	NA	6.13	NA	1.43	6.13	7.79e-31	NA	NA
LIN9	NA	2.56	NA	-1.27	2.56	0.00426	NA	NA
LINC00242	NA	1.32	NA	2.11	1.32	6.18e-06	NA	NA
LINC00574	NA	3.54	NA	1.17	3.54	6.45e-06	NA	NA
LINC00958	-2.48	NA	0.000606	NA	NA	NA	NA	NA
LINC00997	NA	2.52	NA	1.1	2.52	2.46e-06	NA	NA
LINC01091	NA	2.91	NA	-1.43	2.91	0.00434	NA	NA
LINC01482	1.52	3.08	1.65e-10	1.88	3.08	1.1e-15	NA	NA
LINC02245	NA	3.38	NA	-1.1	3.38	0.000802	NA	NA
LINC02323	NA	2	NA	-1.06	2	0.0429	NA	NA
LMNB1	NA	6.32	NA	-1.32	6.32	0.0216	NA	ProteinLoc
LNP1	-1.39	NA	0.0181	NA	NA	NA	NA	NA
LOX	-1.54	NA	0.014	NA	NA	NA	ER;Metabolic;Secreted	NA
LRG1	2.77	7.51	3.81e-28	2.47	7.51	1.96e-20	Secreted	Secreted
LRP10	NA	6.23	NA	1.14	6.23	2.06e-05	NA	NA
LRR1	NA	4.45	NA	-1.16	4.45	0.0171	NA	NA
LRRCC1	NA	2.21	NA	-1.56	2.21	0.0247	NA	NA
LUCAT1	NA	2.37	NA	-2.02	2.37	0.0176	NA	NA
LY96	1.83	2.27	0.000329	3.34	2.27	5.35e-15	Secreted	Secreted
LZTS2	-1.02	NA	0.0126	NA	NA	NA	NA	NA
MAB21L3	NA	2.4	NA	1.53	2.4	9.23e-05	NA	NA
MAD2L1	NA	5.14	NA	-2.17	5.14	8e-04	NA	NA
MAFA-AS1	NA	2.78	NA	1.84	2.78	0.000136	NA	NA
MALT1-AS1	NA	1.26	NA	-1.43	1.26	0.0384	NA	NA
MAN1B1-DT	NA	1.82	NA	-1.24	1.82	0.0296	NA	NA
MAN2C1	NA	1.32	NA	-1.66	1.32	0.014	NA	Metabolic
MANF	1.14	NA	1.05e-10	NA	NA	NA	ER;Secreted	NA
MAP7D2	-1.03	NA	0.000749	NA	NA	NA	NA	NA
MATN3	NA	8.91	NA	2.82	8.91	1.02e-44	NA	ER;Secreted
MBL2	1.03	2.84	0.00405	2.39	2.84	1.16e-18	Secreted	Secreted
MBOAT1	NA	3.55	NA	-1.43	3.55	0.00975	NA	Metabolic
MCHR1	NA	1.67	NA	2.26	1.67	0.000318	NA	NA
MCM10	NA	4.1	NA	-3.27	4.1	0.00082	NA	NA
MCM4	NA	6.02	NA	-2.09	6.02	0.000401	NA	NA
MCM5	NA	4.68	NA	-2.09	4.68	0.0137	NA	NA
MCM6	NA	3.97	NA	-2.05	3.97	0.0047	NA	NA
MCM7	NA	6.4	NA	-1.94	6.4	0.00108	NA	NA
MCM8	NA	4.26	NA	-1.67	4.26	0.00863	NA	ProteinLoc
MCOLN1	NA	1.86	NA	1.07	1.86	0.00795	NA	ProteinLoc
MELK	NA	4.36	NA	-1.83	4.36	0.00964	NA	NA
MEP1A	1.11	NA	0.000109	NA	NA	NA	NA	NA
MFSD12	NA	1.73	NA	1.08	1.73	0.0268	NA	NA
MGAT4A	NA	5.94	NA	1.28	5.94	1.32e-27	NA	Metabolic;Secreted
MGME1	NA	5.67	NA	-1.12	5.67	7.97e-08	NA	NA
MINDY1	-1.13	NA	0.00581	NA	NA	NA	NA	NA
MIR3142HG	NA	4.46	NA	1.14	4.46	3.73e-08	NA	NA
MIR924HG	NA	2.05	NA	-2.16	2.05	0.0074	NA	NA
MIS18A	NA	5.07	NA	-1.48	5.07	0.0113	NA	NA
MIS18BP1	NA	3.82	NA	-1.22	3.82	0.0112	NA	NA
MISP	NA	2.19	NA	-1.72	2.19	0.0227	NA	NA
MIXL1	NA	5.87	NA	-2.29	5.87	2.66e-13	NA	TFs
MKI67	NA	5.79	NA	-2.69	5.79	0.000199	NA	NA
MMS22L	NA	3.02	NA	-1.45	3.02	0.0303	NA	ProteinLoc
MOB3C	1.1	NA	0.00637	NA	NA	NA	NA	NA
MOCS2-DT	NA	1.48	NA	-1.27	1.48	0.0294	NA	NA
MOGAT2	NA	3.63	NA	-1.06	3.63	0.00133	NA	Metabolic
MPZ	NA	5.06	NA	1.06	5.06	2.01e-11	NA	NA
MSRB3	-1.51	NA	0.000191	NA	NA	NA	NA	NA
MST1L	NA	7.79	NA	1.03	7.79	2.6e-07	NA	NA
MT1E	-6.15	5.91	0.00338	-5.63	5.91	0.0129	NA	NA
MT2A	-2.24	NA	0.0461	NA	NA	NA	NA	NA
MTARC2	1.11	3.66	0.000387	1.21	3.66	0.000143	NA	NA
MTFR2	NA	3.46	NA	-2.42	3.46	0.00106	NA	NA
MTIF3	NA	2.24	NA	-1.03	2.24	0.0287	NA	NA
MTND6P3	NA	1.89	NA	-1.15	1.89	0.0336	NA	NA
MYBL2	NA	6.49	NA	-2.67	6.49	0.000222	NA	TFs
MYO18A	-1.09	NA	0.0207	NA	NA	NA	NA	NA
MYOM1	NA	3.5	NA	1.47	3.5	0.00821	NA	NA
MYT1	NA	1.28	NA	1.19	1.28	0.00657	NA	TFs
NAT8L	-1.68	NA	0.0132	NA	NA	NA	Metabolic	NA
NCAPD2	NA	5.52	NA	-1.14	5.52	0.00857	NA	NA
NCAPG	NA	2.27	NA	-2.52	2.27	0.0455	NA	NA
NCAPG2	NA	4.57	NA	-1.27	4.57	0.00327	NA	NA
NCAPH	NA	4.02	NA	-2.76	4.02	3.91e-05	NA	NA
NCAPH2	NA	4.44	NA	-1.08	4.44	0.0183	NA	NA
NCMAP	NA	3.63	NA	-1.06	3.63	0.000175	NA	NA
NDC80	NA	3.67	NA	-2.8	3.67	0.000777	NA	NA
NDOR1	NA	1.49	NA	-1.66	1.49	0.00556	NA	NA
NDUFA5P11	1.16	NA	0.0154	NA	NA	NA	NA	NA
NECTIN2	NA	6.61	NA	1.04	6.61	2.28e-17	NA	NA
NEIL3	NA	1.24	NA	-2.97	1.24	0.0127	NA	NA
NEK10	NA	2.85	NA	-1.01	2.85	0.0114	NA	NA
NEK2	NA	2.75	NA	-1.92	2.75	0.0103	NA	NA
NEMP1	NA	3.13	NA	-1.28	3.13	0.00442	NA	NA
NES	-1.03	4.16	0.0212	-1.86	4.16	4.48e-05	NA	NA
NEURL1B	NA	1.75	NA	-1.53	1.75	0.038	NA	Metabolic;ProteinLoc
NIPAL1	NA	2.17	NA	-1.11	2.17	0.02	NA	NA
NKD1	-1.36	NA	0.00135	NA	NA	NA	NA	NA
NMI	2.12	NA	2.9e-08	NA	NA	NA	Secreted	NA
NMRAL2P	-1.09	2.86	0.00818	-1.85	2.86	3.65e-05	NA	NA
NOP58	NA	5.1	NA	-1	5.1	0.0398	NA	RNAproc
NOS3	-1.32	2.13	0.00823	-1.15	2.13	0.0259	Metabolic	Metabolic
NPM1P27	-1.46	NA	0.0456	NA	NA	NA	NA	NA
NQO1	NA	8.42	NA	-1.56	8.42	0.0114	NA	Metabolic
NR1H4	1.09	NA	2.92e-06	NA	NA	NA	TFs	NA
NR1I2	NA	2.81	NA	-1.1	2.81	0.00228	NA	TFs
NRP1	NA	2.03	NA	1.94	2.03	2.35e-06	NA	ProteinLoc;Secreted
NUAK1	NA	1.41	NA	-1.31	1.41	0.0447	NA	NA
NUDT1	NA	3.3	NA	-1.62	3.3	0.00162	NA	NA
NUF2	NA	4.57	NA	-2.6	4.57	0.00125	NA	NA
OAS1	NA	2.06	NA	-1.09	2.06	0.0184	NA	NA
ONECUT1	NA	2.73	NA	-1.14	2.73	0.00187	NA	TFs
ORC1	NA	3.26	NA	-2.1	3.26	0.00822	NA	NA
ORC3	NA	3.19	NA	-1.04	3.19	0.0255	NA	NA
ORC6	NA	4.85	NA	-2.26	4.85	0.000319	NA	NA
ORM1	NA	2.91	NA	1.21	2.91	0.00018	NA	Secreted
ORM2	NA	5.73	NA	1.53	5.73	8.39e-18	NA	Secreted
OSMR	NA	6.61	NA	1.76	6.61	9.08e-19	NA	NA
OSR2	NA	2.94	NA	-1.14	2.94	0.00529	NA	TFs
OSTCP2	-1.5	NA	0.00984	NA	NA	NA	NA	NA
OTUB2	NA	1.48	NA	1.36	1.48	0.000357	NA	NA
OXTR	NA	1.06	NA	-2.02	1.06	0.0179	NA	NA
PA2G4	NA	6	NA	-1.1	6	0.0158	NA	RNAproc
PARD6B	NA	5.64	NA	-1.02	5.64	1.54e-05	NA	NA
PARP9	1.46	3.06	3.47e-05	1.55	3.06	1.82e-05	Metabolic	Metabolic
PARPBP	NA	3.24	NA	-1.57	3.24	0.00203	NA	NA
PASK	NA	2.66	NA	-1.58	2.66	0.0142	NA	NA
PBK	NA	3.46	NA	-4.21	3.46	6.73e-05	NA	NA
PC	1.22	4.22	1.41e-10	1.53	4.22	8.83e-16	Metabolic	Metabolic
PCBP4	-1.19	NA	0.0456	NA	NA	NA	NA	NA
PCLAF	NA	7.26	NA	-2.4	7.26	0.000516	NA	NA
PCNA	NA	7.69	NA	-1.68	7.69	2e-04	NA	NA
PCYT1B	NA	2.74	NA	-1.23	2.74	0.0359	NA	Metabolic
PDE11A	1.61	1.28	0.000467	1.41	1.28	0.00503	Metabolic	Metabolic
PDGFA	-1.3	2.46	0.00598	-1.04	2.46	0.0338	Secreted	Secreted
PDGFRB	-1.46	NA	1.45e-05	NA	NA	NA	NA	NA
PGC	NA	7.13	NA	1.15	7.13	4.86e-08	NA	Secreted
PGP	NA	5.69	NA	-1.15	5.69	0.0329	NA	Metabolic
PHF19	NA	4.57	NA	-1.47	4.57	0.0154	NA	NA
PHYHD1	NA	3.02	NA	-2.42	3.02	3.97e-05	NA	NA
PIF1	NA	3.83	NA	-1.66	3.83	0.0213	NA	NA
PIM1	-1.05	NA	0.024	NA	NA	NA	NA	NA
PIMREG	NA	3.34	NA	-2.62	3.34	0.00737	NA	NA
PIR	NA	4.78	NA	-1.35	4.78	0.00014	NA	NA
PKD1	-1.54	NA	0.0136	NA	NA	NA	ProteinLoc	NA
PKN3	-1.19	2.19	0.0162	-1.46	2.19	0.00464	NA	NA
PLA2G12B	NA	4.93	NA	-1.54	4.93	1.72e-12	NA	Secreted
PLAAT3	1.08	5.05	3.73e-13	1.93	5.05	1.5e-43	Metabolic	Metabolic
PLEKHA8P1	-1.28	NA	0.0456	NA	NA	NA	NA	NA
PLEKHF1	1.48	3.01	1.41e-10	1.65	3.01	1.99e-12	ProteinLoc	ProteinLoc
PLK1	NA	4.25	NA	-2.02	4.25	0.00796	NA	ProteinLoc
PLK4	NA	2.96	NA	-2.3	2.96	0.00223	NA	NA
PLOD2	NA	6.94	NA	1.4	6.94	1.65e-18	NA	Metabolic
PLS3	NA	5.75	NA	1.04	5.75	1.99e-16	NA	NA
PLSCR1	1.25	4.97	6.14e-20	1.5	4.97	1.21e-26	NA	NA
PLSCR4	1.37	3.29	6.95e-05	1.96	3.29	7.56e-10	NA	NA
PLXNA2	-1.52	3.05	2.8e-05	-1.58	3.05	5.62e-05	NA	NA
POC1A	NA	4.55	NA	-1.04	4.55	0.0243	NA	NA
PODXL	NA	1.5	NA	1.11	1.5	0.0107	NA	NA
POLA1	NA	3.11	NA	-1.73	3.11	0.00169	NA	Metabolic
POLA2	NA	2.35	NA	-1.99	2.35	0.000831	NA	Metabolic;ProteinLoc
POLD3	NA	2.53	NA	-1.9	2.53	0.00998	NA	Metabolic
POLE	NA	3.47	NA	-1.84	3.47	0.0017	NA	Metabolic
POLQ	NA	2.53	NA	-3.23	2.53	0.000312	NA	Metabolic
POM121	-1.53	1.5	0.0139	-1.68	1.5	0.00926	Metabolic;ProteinLoc	Metabolic;ProteinLoc
PPFIA3	NA	3.32	NA	-1.1	3.32	0.0136	NA	NA
PRADC1	NA	3.76	NA	-1.12	3.76	0.00637	NA	Secreted
PRC1	NA	5.23	NA	-2.43	5.23	0.00037	NA	NA
PRIM1	-1.27	3.12	0.0108	-1.98	3.12	0.000167	NA	NA
PRLR	NA	3.83	NA	-1.04	3.83	0.00337	NA	NA
PRMT5-DT	NA	1.69	NA	-2.38	1.69	0.00453	NA	NA
PROM1	NA	5.4	NA	1.47	5.4	2.83e-05	NA	NA
PROS1	NA	6.15	NA	1.01	6.15	2.05e-12	NA	Secreted
PRR11	NA	6.59	NA	-2.06	6.59	0.00122	NA	ER
PSKH1	NA	1.65	NA	-1.1	1.65	0.0272	NA	NA
PSMB8-AS1	1.25	NA	0.00827	NA	NA	NA	NA	NA
PSRC1	NA	3.94	NA	-1.23	3.94	0.0112	NA	NA
PTMAP12	NA	3.48	NA	-1.46	3.48	0.028	NA	NA
PTTG1	NA	5.95	NA	-2.09	5.95	0.000443	NA	NA
PXYLP1	NA	2.97	NA	-1.05	2.97	0.0462	NA	Metabolic
QSOX1	NA	5.38	NA	1.31	5.38	8.29e-08	NA	Secreted
RAB15	NA	4.01	NA	1.09	4.01	8.21e-06	NA	ProteinLoc
RAB27A	1.26	4.16	2.61e-12	1.31	4.16	5.55e-12	ProteinLoc	ProteinLoc
RAB3IL1	NA	1.41	NA	1.25	1.41	0.00867	NA	ProteinLoc
RACGAP1	NA	3.24	NA	-2.45	3.24	0.000642	NA	NA
RAD18	NA	2.97	NA	-1.4	2.97	0.0433	NA	Metabolic
RAD51	NA	3.38	NA	-2.57	3.38	0.0069	NA	NA
RAD51AP1	NA	3.78	NA	-2.5	3.78	0.000774	NA	NA
RALGAPA2	NA	5.2	NA	1.23	5.2	2.51e-07	NA	NA
RANBP1P1	-1.6	1.28	0.0408	-2.11	1.28	0.01	NA	NA
RASL10B	NA	4.66	NA	-1.19	4.66	2.68e-07	NA	NA
RASSF5	NA	1.67	NA	-1.25	1.67	0.0384	NA	NA
RBBP8	NA	4.39	NA	-1.15	4.39	0.00225	NA	NA
RBL1	NA	3.87	NA	-1.7	3.87	0.0126	NA	NA
RBM8B	NA	1.34	NA	-1.44	1.34	0.0232	NA	NA
RBMS2	NA	3.16	NA	-1.48	3.16	0.000106	NA	RNAproc
RBP5	NA	2.72	NA	-1.3	2.72	0.00352	NA	NA
RCN1	NA	3.55	NA	1.49	3.55	1.02e-09	NA	ER
RDH12	-1.44	2.39	0.00835	-1.44	2.39	0.0114	Metabolic	Metabolic
RECQL4	NA	5.5	NA	-1.32	5.5	0.0159	NA	NA
RFC3	NA	4.61	NA	-1.89	4.61	0.000483	NA	NA
RFC4	NA	3.96	NA	-1.04	3.96	0.0301	NA	NA
RFC5	NA	4.35	NA	-1.06	4.35	0.0241	NA	Metabolic
RFLNB	NA	4.45	NA	-1.05	4.45	0.00228	NA	NA
RGCC	NA	2.72	NA	1.24	2.72	5.64e-05	NA	NA
RGS3	NA	3.49	NA	-1.53	3.49	1.12e-05	NA	NA
RHEBL1	NA	1.98	NA	-1.83	1.98	0.00902	NA	NA
RHEX	NA	1.22	NA	-1.47	1.22	0.0449	NA	NA
RHOQ	NA	4.48	NA	1.03	4.48	1.41e-05	NA	NA
RIPOR2	-1.1	1.63	0.0294	-1.19	1.63	0.0202	NA	NA
RMI2	NA	5.8	NA	-1.41	5.8	0.0119	NA	NA
RN7SL37P	1.08	NA	0.0125	NA	NA	NA	NA	NA
RNF125	NA	1.57	NA	1.26	1.57	0.00103	NA	Metabolic
RNF144B	-1.13	NA	0.00381	NA	NA	NA	Metabolic	NA
RNF25	NA	1.26	NA	-1.21	1.26	0.0392	NA	Metabolic
RNU4ATAC	-2.02	3.6	0.000195	-1.83	3.6	0.00165	NA	NA
RNU5F-1	1.19	NA	0.04	NA	NA	NA	NA	NA
RPA1	NA	5.4	NA	-1.03	5.4	0.0153	NA	ProteinLoc
RPA3	NA	5.85	NA	-1.03	5.85	0.000286	NA	NA
RPL13AP6	1.08	NA	8.99e-05	NA	NA	NA	NA	NA
RPL23AP32	NA	2.71	NA	1.05	2.71	0.00971	NA	NA
RPL26P35	NA	1.65	NA	-1.46	1.65	0.0192	NA	NA
RPL5P34	NA	5.07	NA	-1.06	5.07	0.0115	NA	NA
RRM1	NA	6.35	NA	-1.85	6.35	0.000225	NA	Metabolic
RRM2	NA	6.52	NA	-2.53	6.52	0.000563	NA	Metabolic
RSRP1	NA	6.67	NA	1.01	6.67	8.91e-06	NA	NA
RTKN2	NA	3.5	NA	-1.6	3.5	0.00448	NA	NA
S100A14	NA	2.71	NA	-1.11	2.71	0.0062	NA	NA
S100A4	-1.85	NA	0.00369	NA	NA	NA	Secreted	NA
SAPCD2	NA	4.35	NA	-1.61	4.35	0.0106	NA	NA
SCARNA9	-2.31	NA	0.0266	NA	NA	NA	NA	NA
SEMA4B	NA	3.49	NA	1.08	3.49	5.2e-06	NA	NA
SEPSECS-AS1	NA	2.2	NA	-1.15	2.2	0.00997	NA	NA
SERPINA1	NA	10	NA	1.24	10	9.82e-08	NA	Metabolic;Secreted
SERPINA6	NA	6.42	NA	-1.13	6.42	1.37e-05	NA	Secreted
SERPINA7	NA	7.55	NA	1.43	7.55	6.81e-07	NA	Secreted
SERPING1	NA	3.31	NA	3.3	3.31	1.88e-12	NA	Secreted
SETD9	NA	2.05	NA	-1.04	2.05	0.0458	NA	NA
SGO1	NA	2.23	NA	-2.08	2.23	0.0273	NA	NA
SGO2	NA	4.12	NA	-1.34	4.12	0.00384	NA	NA
SH2D3A	NA	1.47	NA	-1.7	1.47	0.0114	NA	NA
SH3YL1	NA	4.27	NA	-1.19	4.27	1.86e-05	NA	NA
SHCBP1	NA	4.37	NA	-2.19	4.37	0.00639	NA	NA
SKA1	NA	3.99	NA	-1.94	3.99	5.48e-07	NA	NA
SKA3	NA	3.06	NA	-2.49	3.06	0.00203	NA	NA
SKIDA1	NA	2.36	NA	-1.24	2.36	0.0296	NA	NA
SLBP	NA	5.04	NA	-1.13	5.04	0.000417	NA	RNAproc
SLC16A4	NA	1.7	NA	-1.07	1.7	0.0288	NA	Metabolic
SLC16A6	-1.83	NA	0.001	NA	NA	NA	Metabolic	NA
SLC17A1	NA	1.89	NA	2.08	1.89	0.000835	NA	Metabolic
SLC17A2	NA	5.25	NA	2.18	5.25	7.98e-05	NA	Metabolic
SLC19A3	2.14	1.48	3.54e-06	2.21	1.48	3.23e-06	Metabolic	Metabolic
SLC26A3	NA	1.67	NA	-1.84	1.67	0.00395	NA	Metabolic
SLC27A2	NA	4.68	NA	-1.18	4.68	4.59e-06	NA	Metabolic
SLC2A1	-1.67	8.19	0.00226	-2.4	8.19	3.9e-05	Metabolic	Metabolic
SLC2A14	NA	3.34	NA	-1.05	3.34	0.000458	NA	Metabolic
SLC2A3	-2.01	7.01	3.32e-07	-2.47	7.01	1.75e-08	Metabolic	Metabolic
SLC38A5	NA	4.49	NA	1.03	4.49	5.38e-05	NA	Metabolic
SLC51A	1.39	NA	0.0231	NA	NA	NA	Metabolic	NA
SLC5A11	NA	3.42	NA	-1.93	3.42	5.8e-07	NA	Metabolic
SLC6A14	2.78	4.89	1.35e-16	3.91	4.89	8.35e-31	Metabolic	Metabolic
SLC6A4	NA	4.23	NA	-1.77	4.23	7.97e-08	NA	Metabolic
SLCO4A1	NA	5.73	NA	1.56	5.73	5.82e-10	NA	Metabolic
SLCO4A1-AS1	1.21	2.44	0.00554	2.65	2.44	1.67e-15	NA	NA
SLF1	NA	2.5	NA	-2.2	2.5	0.00434	NA	ProteinLoc
SMAD7	NA	2.03	NA	-1.51	2.03	0.00556	NA	TFs
SMC2	NA	4.98	NA	-1.64	4.98	0.00242	NA	NA
SMC4	NA	4.03	NA	-2	4.03	0.00147	NA	NA
SMIM24	NA	4.89	NA	-1.1	4.89	0.00045	NA	NA
SND1-IT1	1.01	NA	0.00315	NA	NA	NA	NA	NA
SNORA11F	NA	1.96	NA	-1.66	1.96	0.0159	NA	NA
SNORA12	-1.82	4.14	6.81e-08	-1.49	4.14	5.65e-05	NA	NA
SNX18	NA	3.04	NA	-1.17	3.04	0.00102	NA	ProteinLoc
SOAT2	NA	6.57	NA	-1.5	6.57	5.17e-10	NA	Metabolic
SOD2	1.19	9.1	1.56e-05	1.68	9.1	2.7e-10	NA	NA
SOWAHA	-1.64	NA	0.0157	NA	NA	NA	NA	NA
SPAG5	NA	3.38	NA	-2.55	3.38	0.00112	NA	ProteinLoc
SPARC	NA	2.87	NA	-2.24	2.87	0.00056	NA	Secreted
SPC24	NA	3.74	NA	-1.98	3.74	0.00525	NA	NA
SPC25	NA	4	NA	-2.92	4	9.5e-05	NA	NA
SPDL1	NA	4.67	NA	-2.37	4.67	2.07e-05	NA	ProteinLoc
SPIDR	1.02	3.28	0.000767	1.88	3.28	2.91e-13	NA	NA
SPOCK2	NA	4.6	NA	-1.41	4.6	1.1e-05	NA	Secreted
SPON2	NA	6.88	NA	2.32	6.88	3.23e-14	NA	Secreted
SPP1	1.26	7.38	6.02e-08	1.11	7.38	1.42e-05	Secreted	Secreted
SPRING1	NA	5.34	NA	1.51	5.34	5.9e-30	NA	NA
SQOR	NA	5.38	NA	1.02	5.38	1.27e-06	NA	NA
SRCAP	NA	1.79	NA	-1.37	1.79	0.0147	NA	NA
STIL	NA	4.81	NA	-2.14	4.81	0.000324	NA	ProteinLoc
STING1	1.01	NA	0.0198	NA	NA	NA	ProteinLoc	NA
STK19	1.12	NA	0.00319	NA	NA	NA	NA	NA
STMN1	NA	8.53	NA	-1.7	8.53	0.00249	NA	NA
SULT1C2	1.09	NA	0.0202	NA	NA	NA	Metabolic	NA
SUPT16HP1	NA	1.66	NA	-1.67	1.66	0.0461	NA	NA
SUSD6	NA	5.91	NA	1.44	5.91	9.15e-14	NA	NA
SYN3	NA	2.03	NA	1.17	2.03	0.000157	NA	NA
TACC1	NA	5.72	NA	1.89	5.72	2.22e-24	NA	NA
TACC3	NA	6.1	NA	-1.71	6.1	0.00362	NA	NA
TAMALIN	NA	1.69	NA	-1.28	1.69	0.0252	NA	NA
TARS2	NA	3.73	NA	-1.08	3.73	0.00162	NA	NA
TAT	NA	2.19	NA	-1.41	2.19	0.00603	NA	Metabolic
TBX10	NA	2.46	NA	-2.3	2.46	2.17e-05	NA	TFs
TCEA1P2	-1.69	NA	0.00241	NA	NA	NA	NA	NA
TCF19	NA	3.08	NA	-2.01	3.08	0.000177	NA	NA
TCP11L2	NA	1.55	NA	1.34	1.55	0.0195	NA	NA
TEDC2	NA	3.76	NA	-1.14	3.76	0.00517	NA	NA
TET1	NA	3.65	NA	-1.22	3.65	0.0172	NA	TFs
TGFB3	1.65	1.31	1.39e-05	1.52	1.31	0.000236	Secreted	Secreted
TGFBR3	NA	8.76	NA	1.35	8.76	1.47e-36	NA	Secreted
TGM2	2.03	5.75	4.95e-20	2.35	5.75	8.32e-25	Metabolic;Secreted	Metabolic;Secreted
THBS1	NA	5.39	NA	1.04	5.39	0.00236	NA	Secreted
TIMELESS	NA	4.57	NA	-1.23	4.57	0.00128	NA	NA
TINAGL1	NA	5.35	NA	1.01	5.35	0.000393	NA	Secreted
TIPIN	NA	3.07	NA	-1.3	3.07	0.0203	NA	NA
TK1	NA	4.84	NA	-2.82	4.84	0.00161	NA	Metabolic
TKFC	NA	6.34	NA	-1.06	6.34	3.04e-14	NA	Metabolic
TLCD2	1.2	2.41	0.000195	2.26	2.41	2.7e-18	NA	NA
TM4SF1	NA	9.6	NA	1.02	9.6	9.14e-12	NA	NA
TMEM144	NA	3.45	NA	-1.11	3.45	1.81e-05	NA	NA
TMEM160	NA	4.4	NA	-1.12	4.4	0.00771	NA	NA
TMEM164	NA	3.8	NA	1.1	3.8	5.4e-05	NA	NA
TMEM231	NA	1.57	NA	-1.3	1.57	0.0407	NA	NA
TMEM45B	NA	5.99	NA	1.12	5.99	3.2e-19	NA	NA
TMEM74B	NA	2.69	NA	1.26	2.69	2.05e-06	NA	NA
TMEM97	NA	6.9	NA	-1.01	6.9	0.00407	NA	ER
TMPO	NA	6.47	NA	-1	6.47	0.00998	NA	NA
TMPO-AS1	NA	1.93	NA	-2.38	1.93	0.0039	NA	NA
TMPRSS3	1.54	3.3	6.48e-06	2.95	3.3	1.26e-23	NA	NA
TNFRSF21	1.07	6.91	3.73e-13	1.94	6.91	1.1e-40	NA	NA
TNFSF10	NA	6.76	NA	-1.51	6.76	1.68e-07	NA	Secreted
TNFSF14	2.96	3.41	6.48e-06	3.51	3.41	5.75e-08	Secreted	Secreted
TNNC1	-1.64	NA	0.00499	NA	NA	NA	NA	NA
TNNT1	1.94	NA	9.29e-08	NA	NA	NA	NA	NA
TOP2A	NA	8.64	NA	-2.76	8.64	0.000221	NA	NA
TP73	NA	1.69	NA	-1.81	1.69	0.0199	NA	TFs
TPX2	NA	6.73	NA	-2.36	6.73	7.6e-05	NA	NA
TRIM21	1.13	NA	0.00536	NA	NA	NA	NA	NA
TRIM50	NA	3.67	NA	1.59	3.67	0.000391	NA	NA
TROAP	NA	2.56	NA	-3.11	2.56	0.000963	NA	NA
TRPC1	NA	3.67	NA	1.05	3.67	2.57e-07	NA	NA
TTC26	NA	3.57	NA	-1.59	3.57	0.033	NA	NA
TTK	NA	3.23	NA	-2.02	3.23	0.00124	NA	ProteinLoc
TUBA5P	NA	3.49	NA	-1.21	3.49	0.000206	NA	NA
TUBB2A	NA	6.33	NA	1.13	6.33	6.78e-10	NA	NA
TUBB2B	NA	5.73	NA	2.13	5.73	8.88e-06	NA	NA
TXNDC16	NA	2.35	NA	-1.24	2.35	0.0117	NA	Secreted
TXNRD1	NA	6.63	NA	-1.02	6.63	0.000113	NA	Metabolic
UACA	NA	4.74	NA	-1.18	4.74	0.000167	NA	NA
UBE2C	NA	6.52	NA	-2.41	6.52	0.000209	NA	Metabolic
UBE2L6	1.07	2.76	0.00108	1.06	2.76	0.00199	Metabolic	Metabolic
UBE2T	NA	5.04	NA	-1.48	5.04	0.00192	NA	Metabolic
UBL7-DT	-1.94	NA	0.00663	NA	NA	NA	NA	NA
UCP2	NA	3.12	NA	-1.17	3.12	0.000112	NA	Metabolic
UGT2B4	1.54	NA	0.0111	NA	NA	NA	Metabolic	NA
UHRF1	NA	4.27	NA	-2.38	4.27	0.00596	NA	Metabolic
UICLM	1.09	NA	0.017	NA	NA	NA	NA	NA
UNC5CL	NA	2.71	NA	1.37	2.71	2.64e-07	NA	NA
UNG	NA	6.67	NA	-1.06	6.67	0.0243	NA	NA
UPK3A	NA	4.72	NA	-1.06	4.72	2.61e-05	NA	NA
UQCC3	NA	4.61	NA	-1.44	4.61	0.0132	NA	NA
USP18	NA	2.34	NA	-1.45	2.34	0.0378	NA	Metabolic
VPS37D	NA	2.34	NA	-1.22	2.34	0.0171	NA	ProteinLoc
VRK1	NA	3.95	NA	-1.94	3.95	0.00526	NA	NA
VSNL1	NA	5.99	NA	-1.02	5.99	7.09e-11	NA	NA
VWA5A	NA	1.44	NA	1.18	1.44	0.00533	NA	NA
WAC-AS1	-1.17	3.1	0.000713	-1.24	3.1	0.000707	NA	NA
WDHD1	NA	3.05	NA	-1.69	3.05	0.0197	NA	NA
WDR73	NA	1.23	NA	1.22	1.23	0.00919	NA	NA
XBP1	1.04	8.56	1.05e-17	1.17	8.56	3.96e-20	ProteinLoc;TFs	ProteinLoc;TFs
XRCC2	NA	2.36	NA	-3.55	2.36	0.004	NA	NA
YBX1P2	NA	3.55	NA	-1.15	3.55	0.0267	NA	NA
YBX1P6	NA	1.65	NA	-2.04	1.65	0.0232	NA	NA
ZBTB39	NA	2.28	NA	-1.36	2.28	0.000458	NA	TFs
ZC3H12D	NA	2.41	NA	-1.32	2.41	0.00212	NA	NA
ZC3H6	NA	1.26	NA	-2.15	1.26	0.00185	NA	TFs
ZNF100	NA	1.67	NA	-1.52	1.67	0.00526	NA	TFs
ZNF101	1.17	4.23	1.53e-08	1.53	4.23	4.86e-14	TFs	TFs
ZNF19	NA	1.42	NA	-1.39	1.42	0.0167	NA	TFs
ZNF217	NA	5.57	NA	1.11	5.57	4.65e-08	NA	TFs
ZNF367	NA	3.53	NA	-2.55	3.53	0.00296	NA	NA
ZNF385B	-1.37	NA	0.0109	NA	NA	NA	NA	NA
ZNF519	NA	1.57	NA	-2.2	1.57	0.00175	NA	TFs
ZNF611	NA	1.47	NA	-1.68	1.47	0.0113	NA	TFs
ZNF684	1.51	2.9	4.03e-06	1.93	2.9	1.14e-09	TFs	TFs
ZNF714	NA	3.37	NA	-1.65	3.37	0.00254	NA	NA
ZNF773	NA	2.36	NA	-1.03	2.36	0.0269	NA	TFs
ZNF799	NA	2.5	NA	-1.29	2.5	0.000626	NA	TFs
ZWINT	NA	5.73	NA	-3.11	5.73	9.15e-05	NA	NA
